# Supplementary material for: Diaqua­bis(4-oxo-1,4-dihydro­pyridine-3-sulfonato-κ2 O 3,O 4)zinc(II)
Source: Acta Crystallogr Sect E Struct Rep Online. 2009 Oct 31;65(Pt 11):m1493. doi: 10.1107/S1600536809044948 (PMC2971298; doi:10.1107/S1600536809044948)
Supplement: Supplementary file 1 [file e-65-m1493-sup1.cif]

##############################################################################
###                                                                        ###
###        Electronic paper (Acta Crystallographica Section E)             ###
###                                                                        ###
##############################################################################
#                                                                            #
# This CIF contains the data in a paper accepted for publication in Acta     #
# Crystallographica Section E. It conforms to the requirements of Notes      #
# for Authors for Section E, and has been peer reviewed under the auspices   #
# of the IUCr Commission on Journals.                                        #
#                                                                            #
# Full details of the Crystallographic Information File format               #
# are given in the paper "The Crystallographic Information File (CIF):       #
# a New Standard Archive File for Crystallography" by S. R. Hall, F. H.      #
# Allen and I. D. Brown [Acta Cryst. (1991), A47, 655-685].                  #
#                                                                            #
# The current version of the core CIF dictionary is obtainable from          #
# ftp://ftp.iucr.org/pub/cif_core.dic. The current version number is 2.4.    #
#                                                                            #
# Software is freely available for graphical display of the structure(s) in  #
# this CIF.  For information consult the CIF home page http://www.iucr.org/  #
# cif/home.html                                                              #
#                                                                            #
# This file may be used for bona fide research purposes within the           #
# scientific community so long as proper attribution is given to the journal # 
# article from which it was obtained.                                        #
#                                                                            #
##############################################################################
                                             
data_global
_audit_creation_method     SHELXL-97
_journal_date_recd_electronic     2009-10-27
_journal_date_accepted     2009-10-27
_journal_name_full     'Acta Crystallographica, Section E'
_journal_year     2009
_journal_volume     65
_journal_issue     11
_journal_page_first     m1493
_journal_page_last     m1493
_journal_paper_category     QM
_journal_coeditor_code     BT5120
_publ_contact_author
;
     Dr. Seik Weng Ng
     Department of Chemistry
     University of Malaya
     50603 Kuala Lumpur
     Malaysia
;
_publ_contact_author_email     seikweng@um.edu.my
_publ_contact_author_fax     '03 7967 4193'
_publ_contact_author_phone     '03 7967 6778'
_publ_section_title
;\
Diaquabis(4-oxo-1,4-dihydropyridine-3-sulfonato-\k^2^<i>O</i>^3^,<i>O</i>^4^)\
zinc(II)
;
loop_
    _publ_author_name
    _publ_author_address
    'Zhu, Zhi-Biao'
;
College of Chemistry and Materials Science
Heilongjiang University
Harbin 150080
People's Republic of China
;
    'Gao, Shan'
;
College of Chemistry and Materials Science
Heilongjiang University
Harbin 150080
People's Republic of China
;
    'Ng, Seik Weng'
;
     Department of Chemistry
     University of Malaya
     50603 Kuala Lumpur
     Malaysia
;
_publ_section_synopsis     .
data_I
_audit_creation_method     SHELXL-97
_chemical_name_systematic
;
Diaquabis(4-oxo-1,4-dihydropyridine-3-sulfonato-
\k^2^<i>O</i>^3^,<i>O</i>^4^)zinc(II)
;
_chemical_name_common     ?
_chemical_formula_moiety     'C10 H12 N2 O10 S2 Zn'
_chemical_formula_sum     'C10 H12 N2 O10 S2 Zn'
_chemical_formula_iupac     '[Zn (C5 H4 N O4 S)2 (H2 O)2]'
_chemical_formula_weight     449.71
_chemical_melting_point     ?
_symmetry_cell_setting     Monoclinic
_symmetry_space_group_name_H-M     'P 21/c'
_symmetry_space_group_name_Hall     '-P 2ybc'
loop_
    _symmetry_equiv_pos_as_xyz
    'x, y, z'
    '-x, y+1/2, -z+1/2'
    '-x, -y, -z'
    'x, -y-1/2, z-1/2'
_cell_length_a     4.92630(10)
_cell_length_b     20.9529(6)
_cell_length_c     7.4437(2)
_cell_angle_alpha     90.00
_cell_angle_beta     98.9371(9)
_cell_angle_gamma     90.00
_cell_volume     759.01(3)
_cell_formula_units_Z     2
_cell_measurement_reflns_used     6865
_cell_measurement_theta_min     3.4
_cell_measurement_theta_max     27.5
_cell_measurement_temperature     293(2)
_exptl_crystal_description     Prism
_exptl_crystal_colour     Colorless
_exptl_crystal_size_max     0.23
_exptl_crystal_size_mid     0.17
_exptl_crystal_size_min     0.14
_exptl_crystal_density_diffrn     1.968
_exptl_crystal_density_meas     ?
_exptl_crystal_density_method     'not measured'
_exptl_crystal_F_000     456
_exptl_absorpt_coefficient_mu     1.953
_exptl_absorpt_correction_type     Multi-scan
_exptl_absorpt_process_details     '(ABSCOR; Higashi, 1995)'
_exptl_absorpt_correction_T_min     0.6623
_exptl_absorpt_correction_T_max     0.7717
_diffrn_ambient_temperature     293(2)
_diffrn_radiation_type     MoK\a
_diffrn_radiation_wavelength     0.71073
_diffrn_radiation_source     'fine-focus sealed tube'
_diffrn_radiation_monochromator     graphite
_diffrn_measurement_device_type     'Rigaku R-AXIS RAPID IP'
_diffrn_measurement_method     \w
_diffrn_detector_area_resol_mean     ?
_diffrn_reflns_number     7334
_diffrn_reflns_av_R_equivalents     0.0213
_diffrn_reflns_av_sigmaI/netI     0.0171
_diffrn_reflns_theta_min     3.38
_diffrn_reflns_theta_max     27.46
_diffrn_reflns_theta_full     27.46
_diffrn_measured_fraction_theta_max     0.999
_diffrn_measured_fraction_theta_full     0.999
_diffrn_reflns_limit_h_min     -6
_diffrn_reflns_limit_h_max     5
_diffrn_reflns_limit_k_min     -27
_diffrn_reflns_limit_k_max     27
_diffrn_reflns_limit_l_min     -9
_diffrn_reflns_limit_l_max     9
_diffrn_standards_number     0
_diffrn_standards_interval_count     0
_diffrn_standards_interval_time     0
_diffrn_standards_decay_%     0
_reflns_number_total     1738
_reflns_number_gt     1629
_reflns_threshold_expression     I>2\s(I)
_refine_ls_structure_factor_coef     Fsqd
_refine_ls_matrix_type     full
_refine_ls_R_factor_all     0.0268
_refine_ls_R_factor_gt     0.0253
_refine_ls_wR_factor_gt     0.0726
_refine_ls_wR_factor_ref     0.0737
_refine_ls_goodness_of_fit_ref     1.097
_refine_ls_restrained_S_all     1.097
_refine_ls_number_reflns     1738
_refine_ls_number_parameters     127
_refine_ls_number_restraints     3
_refine_ls_hydrogen_treatment     mixed
_refine_ls_weighting_scheme     calc
_refine_ls_weighting_details
         'calc w=1/[\s^2^(Fo^2^)+(0.0399P)^2^+0.5207P] where P=(Fo^2^+2Fc^2^)/3'
_atom_sites_solution_hydrogens     geom
_atom_sites_solution_primary     direct
_atom_sites_solution_secondary     difmap
_refine_ls_shift/su_max     0.001
_refine_ls_shift/su_mean     0.001
_refine_diff_density_max     0.452
_refine_diff_density_min     -0.455
_refine_ls_extinction_method     none
_refine_ls_extinction_coef     ?
loop_
    _atom_type_symbol
    _atom_type_description
    _atom_type_scat_dispersion_real
    _atom_type_scat_dispersion_imag
    _atom_type_scat_source
    'C' 'C' 0.0033 0.0016
                         'International Tables Vol C Tables 4.2.6.8 and 6.1.1.4'
    'H' 'H' 0.0000 0.0000
                         'International Tables Vol C Tables 4.2.6.8 and 6.1.1.4'
    'N' 'N' 0.0061 0.0033
                         'International Tables Vol C Tables 4.2.6.8 and 6.1.1.4'
    'O' 'O' 0.0106 0.0060
                         'International Tables Vol C Tables 4.2.6.8 and 6.1.1.4'
    'S' 'S' 0.1246 0.1234
                         'International Tables Vol C Tables 4.2.6.8 and 6.1.1.4'
    'Zn' 'Zn' 0.2839 1.4301
                         'International Tables Vol C Tables 4.2.6.8 and 6.1.1.4'
_computing_data_collection     'RAPID-AUTO (Rigaku, 1998)'
_computing_cell_refinement     'RAPID-AUTO (Rigaku, 1998)'
_computing_data_reduction     'CrystalClear (Rigaku/MSC, 2002)'
_computing_structure_solution     'SHELXS97 (Sheldrick, 2008)'
_computing_structure_refinement     'SHELXL97 (Sheldrick, 2008)'
_computing_molecular_graphics     'X-SEED (Barbour, 2001)'
_computing_publication_material     'publCIF (Westrip, 2009)'
loop_
    _atom_site_type_symbol
    _atom_site_label
    _atom_site_fract_x
    _atom_site_fract_y
    _atom_site_fract_z
    _atom_site_U_iso_or_equiv
    _atom_site_adp_type
    _atom_site_calc_flag
    _atom_site_refinement_flags
    _atom_site_occupancy
    _atom_site_disorder_assembly
    _atom_site_disorder_group
    Zn Zn1 0.5000 0.5000 0.5000 0.01991(11) Uani d S 1 . .
    S S1 0.54548(9) 0.35166(2) 0.43742(6) 0.02251(13) Uani d . 1 . .
    O O1 0.6943(3) 0.41242(6) 0.46588(19) 0.0246(3) Uani d . 1 . .
    O O2 0.4026(3) 0.33653(7) 0.5890(2) 0.0327(3) Uani d . 1 . .
    O O3 0.7182(3) 0.30080(7) 0.3867(2) 0.0380(4) Uani d . 1 . .
    O O4 0.1877(3) 0.47222(6) 0.29786(18) 0.0238(3) Uani d . 1 . .
    O O1W 0.7120(3) 0.54012(7) 0.3004(2) 0.0279(3) Uani d D 1 . .
    N N1 -0.0061(4) 0.30854(10) 0.0136(2) 0.0361(5) Uani d D 1 . .
    C C1 0.2078(4) 0.30795(10) 0.1490(3) 0.0303(4) Uani d . 1 . .
    H H1A 0.3053 0.2703 0.1764 0.036 Uiso calc R 1 . .
    C C2 0.2849(4) 0.36189(8) 0.2474(3) 0.0221(4) Uani d . 1 . .
    C C3 0.1359(4) 0.42039(8) 0.2098(2) 0.0209(4) Uani d . 1 . .
    C C4 -0.0876(4) 0.41740(10) 0.0613(3) 0.0294(4) Uani d . 1 . .
    H H4 -0.1897 0.4540 0.0274 0.035 Uiso calc R 1 . .
    C C5 -0.1522(5) 0.36232(11) -0.0300(3) 0.0353(5) Uani d . 1 . .
    H H5A -0.2998 0.3615 -0.1245 0.042 Uiso calc R 1 . .
    H H1 0.738(5) 0.5794(5) 0.318(4) 0.035(7) Uiso d D 1 . .
    H H2 0.866(3) 0.5233(13) 0.301(4) 0.040(7) Uiso d D 1 . .
    H H3 -0.081(6) 0.2742(9) -0.028(4) 0.051(8) Uiso d D 1 . .
loop_
    _atom_site_aniso_label
    _atom_site_aniso_U_11
    _atom_site_aniso_U_22
    _atom_site_aniso_U_33
    _atom_site_aniso_U_12
    _atom_site_aniso_U_13
    _atom_site_aniso_U_23
    Zn1 0.01975(17) 0.01417(16) 0.02420(18) -0.00106(10) -0.00165(12)
                                                                    -0.00169(10)
    S1 0.0258(2) 0.0128(2) 0.0270(2) 0.00172(16) -0.00212(18) 0.00056(16)
    O1 0.0221(6) 0.0168(6) 0.0333(7) 0.0005(5) -0.0006(5) -0.0015(5)
    O2 0.0433(8) 0.0247(7) 0.0286(7) -0.0061(6) 0.0009(6) 0.0042(6)
    O3 0.0398(8) 0.0203(7) 0.0503(10) 0.0124(6) -0.0037(7) -0.0046(6)
    O4 0.0226(6) 0.0168(6) 0.0295(7) 0.0010(5) -0.0042(5) -0.0031(5)
    O1W 0.0263(7) 0.0244(7) 0.0333(8) 0.0020(6) 0.0059(6) 0.0008(6)
    N1 0.0443(11) 0.0297(10) 0.0324(10) -0.0131(8) 0.0006(8) -0.0141(7)
    C1 0.0366(11) 0.0203(9) 0.0337(10) -0.0038(8) 0.0046(8) -0.0065(8)
    C2 0.0253(9) 0.0178(8) 0.0224(9) -0.0022(7) 0.0008(7) -0.0024(6)
    C3 0.0215(8) 0.0189(8) 0.0212(8) -0.0032(7) -0.0005(7) 0.0008(6)
    C4 0.0300(10) 0.0295(10) 0.0256(9) -0.0034(8) -0.0061(8) 0.0025(8)
    C5 0.0364(11) 0.0414(12) 0.0248(10) -0.0108(9) -0.0056(8) -0.0042(8)
loop_
    _geom_bond_atom_site_label_1
    _geom_bond_atom_site_label_2
    _geom_bond_site_symmetry_2
    _geom_bond_distance
    _geom_bond_publ_flag
    Zn1 O4 . 2.0618(12) ?
    Zn1 O4 3_666 2.0618(12) ?
    Zn1 O1 3_666 2.1031(13) ?
    Zn1 O1 . 2.1031(13) ?
    Zn1 O1W 3_666 2.1183(15) ?
    Zn1 O1W . 2.1183(15) ?
    S1 O3 . 1.4496(15) ?
    S1 O2 . 1.4547(17) ?
    S1 O1 . 1.4681(13) ?
    S1 C2 . 1.7694(19) ?
    O4 C3 . 1.274(2) ?
    O1W H1 . 0.841(10) ?
    O1W H2 . 0.835(10) ?
    N1 C1 . 1.340(3) ?
    N1 C5 . 1.349(3) ?
    N1 H3 . 0.846(10) ?
    C1 C2 . 1.368(3) ?
    C1 H1A . 0.9300 ?
    C2 C3 . 1.434(2) ?
    C3 C4 . 1.435(2) ?
    C4 C5 . 1.352(3) ?
    C4 H4 . 0.9300 ?
    C5 H5A . 0.9300 ?
loop_
    _geom_angle_atom_site_label_1
    _geom_angle_atom_site_label_2
    _geom_angle_atom_site_label_3
    _geom_angle_site_symmetry_1
    _geom_angle_site_symmetry_3
    _geom_angle
    _geom_angle_publ_flag
    O4 Zn1 O4 . 3_666 180.00(7) ?
    O4 Zn1 O1 . 3_666 91.86(5) ?
    O4 Zn1 O1 3_666 3_666 88.14(5) ?
    O4 Zn1 O1 . . 88.14(5) ?
    O4 Zn1 O1 3_666 . 91.86(5) ?
    O1 Zn1 O1 3_666 . 180.0 ?
    O4 Zn1 O1W . 3_666 90.38(6) ?
    O4 Zn1 O1W 3_666 3_666 89.62(6) ?
    O1 Zn1 O1W 3_666 3_666 88.76(5) ?
    O1 Zn1 O1W . 3_666 91.24(5) ?
    O4 Zn1 O1W . . 89.62(6) ?
    O4 Zn1 O1W 3_666 . 90.38(6) ?
    O1 Zn1 O1W 3_666 . 91.24(5) ?
    O1 Zn1 O1W . . 88.76(5) ?
    O1W Zn1 O1W 3_666 . 180.00(7) ?
    O3 S1 O2 . . 114.58(10) ?
    O3 S1 O1 . . 112.02(9) ?
    O2 S1 O1 . . 111.59(9) ?
    O3 S1 C2 . . 105.27(9) ?
    O2 S1 C2 . . 105.55(9) ?
    O1 S1 C2 . . 107.12(8) ?
    S1 O1 Zn1 . . 123.21(8) ?
    C3 O4 Zn1 . . 133.12(12) ?
    Zn1 O1W H1 . . 111.3(18) ?
    Zn1 O1W H2 . . 112(2) ?
    H1 O1W H2 . . 107(3) ?
    C1 N1 C5 . . 121.09(18) ?
    C1 N1 H3 . . 121(2) ?
    C5 N1 H3 . . 116(2) ?
    N1 C1 C2 . . 121.0(2) ?
    N1 C1 H1A . . 119.5 ?
    C2 C1 H1A . . 119.5 ?
    C1 C2 C3 . . 120.70(17) ?
    C1 C2 S1 . . 115.75(15) ?
    C3 C2 S1 . . 123.06(13) ?
    O4 C3 C2 . . 124.95(16) ?
    O4 C3 C4 . . 120.14(17) ?
    C2 C3 C4 . . 114.91(16) ?
    C5 C4 C3 . . 121.1(2) ?
    C5 C4 H4 . . 119.4 ?
    C3 C4 H4 . . 119.4 ?
    C4 C5 N1 . . 121.12(18) ?
    C4 C5 H5A . . 119.4 ?
    N1 C5 H5A . . 119.4 ?
loop_
    _geom_torsion_atom_site_label_1
    _geom_torsion_atom_site_label_2
    _geom_torsion_atom_site_label_3
    _geom_torsion_atom_site_label_4
    _geom_torsion_site_symmetry_1
    _geom_torsion_site_symmetry_2
    _geom_torsion_site_symmetry_3
    _geom_torsion_site_symmetry_4
    _geom_torsion
    _geom_torsion_publ_flag
    O3 S1 O1 Zn1 . . . . 170.03(10) ?
    O2 S1 O1 Zn1 . . . . -59.98(12) ?
    C2 S1 O1 Zn1 . . . . 55.08(12) ?
    O4 Zn1 O1 S1 . . . . -40.93(10) ?
    O4 Zn1 O1 S1 3_666 . . . 139.07(10) ?
    O1W Zn1 O1 S1 3_666 . . . 49.40(10) ?
    O1W Zn1 O1 S1 . . . . -130.60(10) ?
    O1 Zn1 O4 C3 3_666 . . . -173.83(17) ?
    O1 Zn1 O4 C3 . . . . 6.17(17) ?
    O1W Zn1 O4 C3 3_666 . . . -85.06(18) ?
    O1W Zn1 O4 C3 . . . . 94.94(18) ?
    C5 N1 C1 C2 . . . . 0.0(3) ?
    N1 C1 C2 C3 . . . . 0.9(3) ?
    N1 C1 C2 S1 . . . . 173.18(17) ?
    O3 S1 C2 C1 . . . . 32.14(19) ?
    O2 S1 C2 C1 . . . . -89.44(17) ?
    O1 S1 C2 C1 . . . . 151.53(16) ?
    O3 S1 C2 C3 . . . . -155.77(16) ?
    O2 S1 C2 C3 . . . . 82.66(17) ?
    O1 S1 C2 C3 . . . . -36.38(18) ?
    Zn1 O4 C3 C2 . . . . 6.9(3) ?
    Zn1 O4 C3 C4 . . . . -173.69(14) ?
    C1 C2 C3 O4 . . . . 177.73(19) ?
    S1 C2 C3 O4 . . . . 6.0(3) ?
    C1 C2 C3 C4 . . . . -1.7(3) ?
    S1 C2 C3 C4 . . . . -173.44(15) ?
    O4 C3 C4 C5 . . . . -177.7(2) ?
    C2 C3 C4 C5 . . . . 1.8(3) ?
    C3 C4 C5 N1 . . . . -1.0(4) ?
    C1 N1 C5 C4 . . . . 0.0(3) ?
loop_
    _geom_hbond_atom_site_label_D
    _geom_hbond_atom_site_label_H
    _geom_hbond_atom_site_label_A
    _geom_hbond_site_symmetry_A
    _geom_hbond_distance_DH
    _geom_hbond_distance_HA
    _geom_hbond_distance_DA
    _geom_hbond_angle_DHA
    _geom_hbond_publ_flag
    O1w H1 O2 3_666 0.840(10)
                            2.05(2) 2.797(2) 147(2) yes
    O1w H2 O4 1_655 0.840(10)
                            1.920(10)
                                    2.744(2) 171(3) yes
    N1 H3 O3 4_465 0.850(10)
                           1.910(10)
                                   2.754(2) 175(3) yes
