# Supplementary material for: Diaqua­bis(4-oxo-1,4-dihydro­pyridine-3-sulfonato-κ2 O 3,O 4)zinc(II)
Source: Acta Crystallogr Sect E Struct Rep Online. 2009 Oct 31;65(Pt 11):m1493. doi: 10.1107/S1600536809044948 (PMC2971298; doi:10.1107/S1600536809044948)
Supplement: Supplementary file 2 [file e-65-m1493-Isup2.hkl]

# 
# h,k,l, Fc-squared, Fo-squared, sigma(Fo-squared) and status flag 
# 
data_I
_shelx_title '  P21/c' 
_shelx_refln_list_code          4 
_shelx_F_calc_maximum      140.67 
_exptl_crystal_F_000       456.00 
_reflns_d_resolution_high  0.7708 
 
loop_ 
 _symmetry_equiv_pos_as_xyz 
 'x, y, z' 
 '-x, y+1/2, -z+1/2' 
 '-x, -y, -z' 
 'x, -y-1/2, z-1/2' 
 
_cell_length_a     4.9263 
_cell_length_b    20.9529 
_cell_length_c     7.4437 
_cell_angle_alpha  90.000 
_cell_angle_beta   98.937 
_cell_angle_gamma  90.000 
 
_shelx_F_squared_multiplier     1.000 
 
loop_ 
 _refln_index_h 
 _refln_index_k 
 _refln_index_l 
 _refln_F_squared_calc 
 _refln_F_squared_meas 
 _refln_F_squared_sigma 
 _refln_observed_status 
   1   0   0     5336.73     5472.32     78.26 o 
   2   0   0       64.14       40.40      1.29 o 
   3   0   0     1908.82     1828.48     27.95 o 
   4   0   0     1666.40     1680.75     22.26 o 
   5   0   0      862.99      861.27     11.34 o 
   6   0   0      228.96      231.31      4.71 o 
   1   1   0       32.12       27.37      0.52 o 
   2   1   0       46.42       49.61      0.70 o 
   3   1   0      202.36      213.55      2.67 o 
   4   1   0        3.20       18.19      5.68 o 
   5   1   0      164.30      171.99      2.20 o 
   6   1   0      156.75      151.40      2.18 o 
   1   2   0      902.59      901.40      5.46 o 
   2   2   0       96.66       82.22      1.11 o 
   3   2   0     1944.16     2007.78     19.66 o 
   4   2   0      296.88      278.41      2.90 o 
   5   2   0      641.90      644.50      6.29 o 
   6   2   0      268.54      271.05      3.49 o 
   1   3   0      158.35      168.89      3.33 o 
   2   3   0       74.05       60.10      0.81 o 
   3   3   0      343.07      353.28      3.26 o 
   4   3   0        3.74        2.11      0.59 o 
   5   3   0       37.45       45.31      2.84 o 
   6   3   0        0.62        1.76      1.11 o 
   0   4   0      668.05      630.75      7.32 o 
   1   4   0       18.35       22.46      1.55 o 
   2   4   0      139.27      135.97      2.12 o 
   3   4   0      636.78      604.93      7.11 o 
   4   4   0      774.14      763.73      7.41 o 
   5   4   0       98.39       99.52      1.59 o 
   6   4   0      260.59      265.45      5.18 o 
   1   5   0     1095.98     1052.31     12.23 o 
   2   5   0      185.10      254.88      4.11 o 
   3   5   0       74.04       73.54      1.99 o 
   4   5   0      680.35      688.09      6.37 o 
   5   5   0       94.21       92.64      1.69 o 
   6   5   0      144.34      144.75      3.91 o 
   0   6   0    13091.13    11926.18    257.87 o 
   1   6   0     9329.09     8930.84    113.29 o 
   2   6   0     4412.28     4326.35     85.42 o 
   3   6   0     2645.99     2807.33     63.36 o 
   4   6   0     1547.19     1601.80     17.39 o 
   5   6   0       17.63       19.69      0.80 o 
   6   6   0      134.43      135.66      4.40 o 
   1   7   0     2832.77     3096.47     31.29 o 
   2   7   0        0.05        0.16      0.75 o 
   3   7   0       70.52       68.00      1.19 o 
   4   7   0        0.04        0.16      0.52 o 
   5   7   0       27.21       27.20      2.80 o 
   6   7   0       18.88       16.22      3.68 o 
   0   8   0       17.65       13.35      0.76 o 
   1   8   0     5250.92     5258.77     59.41 o 
   2   8   0     2805.20     2801.31     51.29 o 
   3   8   0     2364.65     2409.95     41.27 o 
   4   8   0      429.99      431.13      8.84 o 
   5   8   0      300.93      289.45      7.22 o 
   6   8   0      167.98      171.52      6.06 o 
   1   9   0     1970.12     2286.24     28.83 o 
   2   9   0      106.25      156.66      4.61 o 
   3   9   0     1310.53     1273.05     21.20 o 
   4   9   0     1457.14     1482.93     28.14 o 
   5   9   0       21.96       26.25      3.84 o 
   0  10   0      340.23      347.25      3.87 o 
   1  10   0      166.99      195.27      2.02 o 
   2  10   0      124.14      122.60      4.87 o 
   3  10   0       38.70       30.32      2.48 o 
   4  10   0      476.29      450.06      9.48 o 
   5  10   0      215.78      212.12      7.79 o 
   1  11   0      100.50       85.63      1.27 o 
   2  11   0      110.20      113.37      3.29 o 
   3  11   0       27.69       21.84      2.39 o 
   4  11   0      251.26      235.52      6.49 o 
   5  11   0      102.91      105.99      6.19 o 
   0  12   0     1695.43     1791.29     25.33 o 
   1  12   0     2408.09     2358.29     35.56 o 
   2  12   0     3668.23     3888.22     85.71 o 
   3  12   0      966.15      926.31     16.41 o 
   4  12   0       46.84       50.94      6.51 o 
   5  12   0      346.18      356.54      9.42 o 
   1  13   0      151.46      144.23      2.15 o 
   2  13   0        5.78        9.25      1.93 o 
   3  13   0      180.30      171.95      5.30 o 
   4  13   0      586.67      597.10     12.70 o 
   5  13   0        0.52        0.86      2.27 o 
   0  14   0     3681.44     3676.41    121.86 o 
   1  14   0     3103.45     3321.03     40.15 o 
   2  14   0     2613.05     2735.36     30.76 o 
   3  14   0     1350.58     1330.15     23.81 o 
   4  14   0      313.33      319.39      8.57 o 
   5  14   0      625.81      654.53     15.19 o 
   1  15   0      221.47      213.30      2.89 o 
   2  15   0      404.77      359.80      4.82 o 
   3  15   0      161.28      149.71      5.21 o 
   4  15   0       32.12       37.08      3.89 o 
   5  15   0      225.49      232.00      8.49 o 
   0  16   0       32.93       36.56      1.74 o 
   1  16   0        5.00        4.80      0.63 o 
   2  16   0      424.43      408.66      5.33 o 
   3  16   0      193.44      189.66      5.99 o 
   4  16   0      398.47      371.79     11.53 o 
   5  16   0       57.01       55.95      5.27 o 
   1  17   0       46.60       42.78      1.22 o 
   2  17   0      104.84       99.75      1.90 o 
   3  17   0        7.19        4.70      2.36 o 
   4  17   0       34.65       31.94      4.04 o 
   0  18   0     1118.62     1116.87     17.73 o 
   1  18   0     1186.57     1200.75     13.26 o 
   2  18   0     1394.75     1309.69     26.80 o 
   3  18   0      157.48      160.20      7.06 o 
   4  18   0       65.59       63.93      5.14 o 
   1  19   0       73.68       66.65      1.78 o 
   2  19   0      221.12      191.30      5.07 o 
   3  19   0      338.97      329.98      8.88 o 
   4  19   0       78.68       91.50      7.10 o 
   0  20   0     2147.68     2157.48     39.14 o 
   1  20   0     2472.34     2566.47     32.10 o 
   2  20   0     1177.10     1139.31     32.17 o 
   3  20   0      289.74      308.77     10.39 o 
   4  20   0      796.06      869.91     20.00 o 
   1  21   0      123.56      122.82      2.36 o 
   2  21   0       45.16       41.62      0.88 o 
   3  21   0        0.05        1.12      2.62 o 
   4  21   0       88.51       87.12     15.31 o 
   0  22   0      663.14      654.81     11.00 o 
   1  22   0      246.97      259.49      3.55 o 
   2  22   0      132.23      137.64      5.34 o 
   3  22   0       82.73       85.93      5.50 o 
   1  23   0       69.72       66.23      1.76 o 
   2  23   0        2.57        2.49      2.74 o 
   3  23   0      168.77      169.90      7.21 o 
   0  24   0       90.29       92.40      3.59 o 
   1  24   0       57.52       51.93      1.40 o 
   2  24   0        3.71        3.19      2.38 o 
   1  25   0       28.35       33.69      1.53 o 
   2  25   0      138.87      146.78      6.15 o 
   0  26   0     1305.75     1350.54     25.05 o 
   1  26   0      375.40      370.95      6.41 o 
  -6   1   1       66.93       70.92      1.71 o 
  -5   1   1      161.32      167.82      2.64 o 
  -4   1   1     2386.72     2407.20     23.67 o 
  -3   1   1      639.63      606.71      5.05 o 
  -2   1   1       20.50       43.59      1.82 o 
  -1   1   1    18759.50    15645.77    254.82 o 
   1   1   1    14705.13    13784.89    164.46 o 
   2   1   1     5444.19     5772.26     53.70 o 
   3   1   1     1194.98     1204.15      9.57 o 
   4   1   1      601.47      587.50      6.10 o 
   5   1   1     1069.11     1116.40     12.00 o 
   6   1   1      351.85      350.99      4.67 o 
  -6   2   1      197.19      201.45      2.73 o 
  -5   2   1      388.97      385.52      3.99 o 
  -4   2   1      195.66      227.43      5.48 o 
  -3   2   1       66.92       63.18      2.03 o 
  -2   2   1      698.14      604.13      9.71 o 
  -1   2   1       19.31       21.12      0.75 o 
   0   2   1     4787.48     4840.21     51.90 o 
   1   2   1      315.02      376.33      2.52 o 
   2   2   1     1897.77     2181.15     16.78 o 
   3   2   1      344.85      352.33      2.98 o 
   4   2   1       11.02       13.04      1.55 o 
   5   2   1      100.56      108.40      3.47 o 
   6   2   1      157.82      168.26      4.17 o 
  -6   3   1      358.42      369.07      4.54 o 
  -5   3   1      252.00      247.19      2.82 o 
  -4   3   1     1760.18     1749.74     16.32 o 
  -3   3   1     2124.30     2231.24     20.39 o 
  -2   3   1      543.62      510.62      5.24 o 
  -1   3   1     2148.27     2276.40     44.79 o 
   0   3   1      794.57      721.97      6.67 o 
   1   3   1     1357.12     1555.06     12.45 o 
   2   3   1      220.36      249.37      2.10 o 
   3   3   1       52.67       42.32      1.03 o 
   4   3   1       18.69       24.66      0.90 o 
   5   3   1      107.33      115.16      1.95 o 
   6   3   1      427.01      432.28      7.14 o 
  -6   4   1        1.23        0.92      1.36 o 
  -5   4   1      348.37      344.70      3.59 o 
  -4   4   1      859.42      824.82      7.66 o 
  -3   4   1      308.65      320.41      3.32 o 
  -2   4   1      998.80     1142.53     10.89 o 
  -1   4   1     1792.54     1897.71     22.33 o 
   0   4   1      412.59      365.08      3.09 o 
   1   4   1       31.82       32.63      0.44 o 
   2   4   1       67.07       60.59      1.29 o 
   3   4   1      152.34      149.64      1.97 o 
   4   4   1       94.00       96.52      1.59 o 
   5   4   1       46.56       46.11      1.30 o 
   6   4   1       45.07       50.52      2.89 o 
  -6   5   1        2.77        2.71      1.61 o 
  -5   5   1      470.58      472.12      4.76 o 
  -4   5   1      637.04      623.49      5.46 o 
  -3   5   1     2179.28     2146.33     55.33 o 
  -2   5   1      470.21      437.44      8.18 o 
  -1   5   1     2421.50     2418.48     49.98 o 
   0   5   1     2801.80     3051.59     31.07 o 
   1   5   1     3660.36     3866.41     36.96 o 
   2   5   1     2164.37     2437.74     20.27 o 
   3   5   1     2247.51     2384.40     24.87 o 
   4   5   1       51.84       52.35      0.92 o 
   5   5   1      412.66      407.74      5.61 o 
   6   5   1      243.19      249.33      5.77 o 
  -6   6   1        5.28        5.28      2.03 o 
  -5   6   1      478.00      472.47      4.60 o 
  -4   6   1      233.33      239.89      3.48 o 
  -3   6   1        0.63        0.83      0.30 o 
  -2   6   1      521.80      531.86      8.53 o 
  -1   6   1      310.19      293.66      7.42 o 
   0   6   1       26.80       29.52      0.77 o 
   1   6   1     1125.30     1231.74     11.25 o 
   2   6   1        8.43       13.24      0.29 o 
   3   6   1      785.60      761.30      8.24 o 
   4   6   1       10.01       10.05      0.53 o 
   5   6   1        2.06        2.81      1.83 o 
   6   6   1       83.17       89.49      4.27 o 
  -6   7   1       43.58       46.79      3.42 o 
  -5   7   1      124.74      125.95      1.82 o 
  -4   7   1      119.09      130.48      2.00 o 
  -3   7   1      849.15      837.75     17.88 o 
  -2   7   1     9620.88     9742.88    177.14 o 
  -1   7   1     7005.86     7093.20    112.12 o 
   0   7   1     7911.86     7767.23     96.41 o 
   1   7   1     2305.15     2108.77     20.39 o 
   2   7   1     8302.93     8649.90    113.21 o 
   3   7   1     5547.49     5801.94     71.56 o 
   4   7   1     2058.93     2155.02     28.28 o 
   5   7   1      161.37      162.98      5.35 o 
  -6   8   1       51.97       57.08      4.73 o 
  -5   8   1       73.17       74.57      3.61 o 
  -4   8   1      571.36      549.68      5.69 o 
  -3   8   1     1924.40     1796.44     70.17 o 
  -2   8   1       48.07       28.24      1.68 o 
  -1   8   1     1259.36     1583.73     29.34 o 
   0   8   1      294.93      316.14      2.61 o 
   1   8   1     1829.88     2206.06     19.44 o 
   2   8   1      230.91      246.45      2.63 o 
   3   8   1       37.77       32.82      1.48 o 
   4   8   1      108.00      105.86      2.33 o 
   5   8   1      560.24      561.15     11.73 o 
  -6   9   1      289.80      300.35      9.70 o 
  -5   9   1      597.54      606.97     10.95 o 
  -4   9   1      601.22      578.71      5.69 o 
  -3   9   1      593.92      564.82      9.06 o 
  -2   9   1     1128.26     1076.50     22.41 o 
  -1   9   1      726.70      716.36     15.15 o 
   0   9   1      310.75      291.50      2.66 o 
   1   9   1        5.81       10.74      1.30 o 
   2   9   1       40.04       34.97      0.84 o 
   3   9   1      302.58      290.34      3.58 o 
   4   9   1      341.44      332.23      7.55 o 
   5   9   1      195.64      195.24      7.42 o 
  -5  10   1        1.30       -0.09      1.59 o 
  -4  10   1       18.31       16.58      2.61 o 
  -3  10   1      422.65      429.62      7.43 o 
  -2  10   1       43.70       47.93      1.46 o 
  -1  10   1       34.69       40.47      1.03 o 
   0  10   1        0.20        1.36      0.50 o 
   1  10   1      740.92      849.77      7.08 o 
   2  10   1       79.32       87.76      2.26 o 
   3  10   1      254.86      249.13      3.22 o 
   4  10   1        8.12        9.35      3.26 o 
   5  10   1      193.74      196.45      7.57 o 
  -5  11   1      408.83      418.68      9.19 o 
  -4  11   1      437.35      423.14      9.18 o 
  -3  11   1      470.13      437.69      8.51 o 
  -2  11   1       12.22        7.46      0.76 o 
  -1  11   1     1370.18     1456.02     18.38 o 
   0  11   1      654.90      605.58      5.97 o 
   1  11   1     1459.99     1595.19     16.55 o 
   2  11   1       10.99       16.34      3.35 o 
   3  11   1      131.11      129.78      2.39 o 
   4  11   1       52.13       55.43      6.21 o 
   5  11   1      309.43      305.06      8.45 o 
  -5  12   1      487.06      487.06     10.36 o 
  -4  12   1      273.01      271.81      7.14 o 
  -3  12   1      253.86      242.83      5.98 o 
  -2  12   1      901.61      880.32      9.97 o 
  -1  12   1       55.15       48.76      1.06 o 
   0  12   1       17.81       23.20      1.48 o 
   1  12   1      648.81      727.68      6.57 o 
   2  12   1       31.76       38.17      2.04 o 
   3  12   1      510.53      490.10      5.81 o 
   4  12   1      190.42      191.56      7.76 o 
   5  12   1       16.52       17.60      3.39 o 
  -5  13   1       25.94       33.95      3.64 o 
  -4  13   1      170.66      178.87      7.12 o 
  -3  13   1      332.64      366.10      7.88 o 
  -2  13   1     3341.15     3445.41     52.40 o 
  -1  13   1     4688.94     4955.78     63.93 o 
   0  13   1     4667.09     4790.18     64.79 o 
   1  13   1     3573.36     3695.10     40.79 o 
   2  13   1     3266.48     3389.69     50.35 o 
   3  13   1     1600.08     1651.47     19.16 o 
   4  13   1     2090.32     2107.67     40.08 o 
   5  13   1      190.02      203.53      7.33 o 
  -5  14   1       15.12       15.12      3.83 o 
  -4  14   1        1.37        1.08      1.98 o 
  -3  14   1      102.14       87.73      4.02 o 
  -2  14   1      136.56      121.22      2.30 o 
  -1  14   1       49.02       54.35      3.03 o 
   0  14   1       13.21       25.74      2.21 o 
   1  14   1        4.41        5.72      0.82 o 
   2  14   1       10.75        9.71      1.67 o 
   3  14   1       59.98       58.06      1.29 o 
   4  14   1       39.14       44.82      4.31 o 
   5  14   1        0.15        0.79      2.38 o 
  -5  15   1      370.99      379.78      8.93 o 
  -4  15   1      240.81      238.75      7.42 o 
  -3  15   1      493.27      487.79     10.11 o 
  -2  15   1     1256.51     1240.25     18.76 o 
  -1  15   1     2039.66     2011.77     20.24 o 
   0  15   1      170.93      162.51      2.46 o 
   1  15   1      921.00      910.22      8.98 o 
   2  15   1      447.34      452.18      7.87 o 
   3  15   1      552.65      532.56     12.65 o 
   4  15   1      734.47      760.38     16.19 o 
   5  15   1      288.40      308.87     14.09 o 
  -5  16   1      280.02      298.53      8.10 o 
  -4  16   1      104.99      100.28      6.43 o 
  -3  16   1       26.23       24.73      3.72 o 
  -2  16   1      167.91      164.67      2.05 o 
  -1  16   1      586.79      548.72      5.22 o 
   0  16   1     1815.25     1799.32     20.79 o 
   1  16   1      119.57      109.16      1.74 o 
   2  16   1     1141.75     1065.60     15.39 o 
   3  16   1       13.05       16.46      2.94 o 
   4  16   1        8.23        7.09      3.04 o 
  -4  17   1        8.00       10.57      3.15 o 
  -3  17   1      520.99      481.42     12.03 o 
  -2  17   1     1223.80     1130.44     24.02 o 
  -1  17   1       20.83       24.25      2.65 o 
   0  17   1       29.30       35.48      1.44 o 
   1  17   1        4.00        4.61      0.92 o 
   2  17   1       38.80       39.74      1.83 o 
   3  17   1      140.21      141.44      5.57 o 
   4  17   1       86.58       90.50      6.72 o 
  -4  18   1       77.11       80.24      6.37 o 
  -3  18   1      188.58      187.00      6.34 o 
  -2  18   1      423.20      395.95     13.76 o 
  -1  18   1      246.90      252.14      2.94 o 
   0  18   1        0.03       -0.55      0.71 o 
   1  18   1        0.10       -0.02      0.52 o 
   2  18   1        0.44        0.19      0.38 o 
   3  18   1       27.73       27.90      3.57 o 
   4  18   1       17.10       15.32      4.66 o 
  -4  19   1       50.12       58.18      4.16 o 
  -3  19   1      605.75      613.91     13.40 o 
  -2  19   1     1417.64     1382.72     52.68 o 
  -1  19   1       96.62       95.81      1.88 o 
   0  19   1     2216.37     2215.29     21.80 o 
   1  19   1     2135.28     2159.73     20.89 o 
   2  19   1      976.61      998.34     13.92 o 
   3  19   1      534.73      574.16     14.13 o 
   4  19   1      479.12      497.00     15.31 o 
  -4  20   1        5.27        5.52      2.72 o 
  -3  20   1       14.34       13.03      3.98 o 
  -2  20   1      112.11       99.21      2.71 o 
  -1  20   1       46.62       44.45      1.91 o 
   0  20   1      237.32      242.18      3.05 o 
   1  20   1       42.93       37.42      2.29 o 
   2  20   1      236.10      207.91      4.45 o 
   3  20   1       31.04       28.42      3.94 o 
   4  20   1       12.35       11.32      4.83 o 
  -4  21   1      185.56      190.60      6.84 o 
  -3  21   1      358.15      379.81     10.14 o 
  -2  21   1      703.87      706.33     34.21 o 
  -1  21   1     1226.40     1258.94     14.66 o 
   0  21   1      826.27      836.02      8.72 o 
   1  21   1     1892.27     1899.30     20.12 o 
   2  21   1      492.65      501.40      8.65 o 
   3  21   1      526.06      563.90     15.37 o 
  -3  22   1       65.49       67.22      6.19 o 
  -2  22   1       87.40       74.00      4.73 o 
  -1  22   1      629.21      627.63      7.49 o 
   0  22   1      104.88      109.61      2.32 o 
   1  22   1        2.94        2.86      0.87 o 
   2  22   1       45.80       44.68      3.80 o 
   3  22   1      187.09      184.20      7.47 o 
  -3  23   1       42.97       39.07      3.71 o 
  -2  23   1       89.26       92.17      4.67 o 
  -1  23   1       14.05       11.78      1.16 o 
   0  23   1       51.41       55.88      1.83 o 
   1  23   1       82.39       82.54      1.77 o 
   2  23   1        3.94        6.13      2.62 o 
   3  23   1       25.43       32.10      5.58 o 
  -2  24   1        4.05        3.18      1.93 o 
  -1  24   1        0.10       -0.02      0.56 o 
   0  24   1       76.27       80.14      1.89 o 
   1  24   1       28.80       30.86      1.94 o 
   2  24   1        1.95        1.12      2.13 o 
  -2  25   1        3.30        4.02      2.09 o 
  -1  25   1       85.80       89.87      3.12 o 
   0  25   1      347.43      349.87      4.61 o 
   1  25   1      744.27      777.83      8.55 o 
   2  25   1      166.56      168.14     15.50 o 
  -1  26   1       11.55        9.16      1.56 o 
   0  26   1       69.01       73.98      2.26 o 
   1  26   1       74.12       85.42      4.42 o 
   0  27   1      419.08      438.09      5.65 o 
  -6   0   2        3.21        2.43      1.54 o 
  -5   0   2       43.38       45.25      1.76 o 
  -4   0   2      379.92      365.82      5.05 o 
  -3   0   2      693.27      639.01     13.30 o 
  -2   0   2     3571.84     3577.49     61.51 o 
  -1   0   2      168.18      237.33     24.95 o 
   0   0   2     9110.97     9222.22    188.93 o 
   1   0   2    19788.05    19239.28    386.41 o 
   2   0   2    19324.78    20173.47    419.99 o 
   3   0   2      985.76      891.29      9.57 o 
   4   0   2     1285.46     1279.71     25.68 o 
   5   0   2      939.16      954.59     28.65 o 
  -6   1   2      168.81      164.59      2.68 o 
  -5   1   2      253.75      248.38      2.89 o 
  -4   1   2      175.10      176.42      4.07 o 
  -3   1   2       34.84       33.89      1.65 o 
  -2   1   2        1.87        8.60      2.69 o 
  -1   1   2     7522.57     7481.26    103.20 o 
   0   1   2      129.93      122.18      1.66 o 
   1   1   2     1063.12     1236.43     10.02 o 
   2   1   2       19.77       23.50      1.67 o 
   3   1   2        1.47        0.63      0.47 o 
   4   1   2       43.06       39.24      1.88 o 
   5   1   2        0.26       14.49      4.64 o 
  -6   2   2       60.40       64.10      1.84 o 
  -5   2   2      729.94      737.76      7.12 o 
  -4   2   2     1099.68     1057.05      9.76 o 
  -3   2   2      853.53      824.28     12.28 o 
  -2   2   2     1458.24     1471.78     15.28 o 
  -1   2   2     8500.46     8642.71    123.72 o 
   0   2   2       80.71       84.56      1.34 o 
   1   2   2      687.47      600.96      5.85 o 
   2   2   2     1503.48     1473.58     11.89 o 
   3   2   2      463.35      463.61      3.91 o 
   4   2   2       94.08       95.64      1.72 o 
   5   2   2      316.25      316.01      4.91 o 
  -6   3   2      198.44      194.75      2.92 o 
  -5   3   2       44.48       54.08      3.75 o 
  -4   3   2        0.12       29.77      3.68 o 
  -3   3   2       50.39       70.31      5.34 o 
  -2   3   2        3.26        8.13      4.24 o 
  -1   3   2     7117.13     7478.50    103.51 o 
   0   3   2       20.08       26.67      0.83 o 
   1   3   2     2446.96     2766.05     25.55 o 
   2   3   2      110.19       97.36      1.26 o 
   3   3   2       52.67       49.74      0.98 o 
   4   3   2       52.30       47.23      1.18 o 
   5   3   2       44.74       46.72      2.84 o 
  -6   4   2      246.16      254.21      4.79 o 
  -5   4   2      545.02      543.05      5.82 o 
  -4   4   2     1920.34     1909.06     20.84 o 
  -3   4   2     1143.90     1081.09     12.71 o 
  -2   4   2     2249.09     2207.80     28.94 o 
  -1   4   2     1904.03     2068.05     22.83 o 
   0   4   2      291.63      304.32      2.70 o 
   1   4   2       74.21       83.04      1.83 o 
   2   4   2      572.85      550.20      4.23 o 
   3   4   2        5.26        7.73      0.88 o 
   4   4   2       16.59       20.10      0.97 o 
   5   4   2      179.71      175.93      3.33 o 
  -6   5   2       25.53       26.00      3.38 o 
  -5   5   2      490.06      477.11      4.97 o 
  -4   5   2      470.07      490.23     15.34 o 
  -3   5   2      593.87      546.48      5.42 o 
  -2   5   2      591.60      550.89      6.34 o 
  -1   5   2       85.03      105.97      3.17 o 
   0   5   2      836.48      738.87      7.59 o 
   1   5   2     1001.55      999.52      8.30 o 
   2   5   2       17.06       18.91      0.59 o 
   3   5   2        6.93        6.43      0.72 o 
   4   5   2       21.40       23.65      1.18 o 
   5   5   2        2.62        3.79      1.21 o 
  -6   6   2       87.42       87.87      4.94 o 
  -5   6   2        3.49        3.80      1.18 o 
  -4   6   2      102.69      102.41      3.10 o 
  -3   6   2      778.60      851.77      7.83 o 
  -2   6   2     3627.75     3759.44     52.57 o 
  -1   6   2     1724.67     1695.04     19.85 o 
   0   6   2     3586.60     3612.44     40.53 o 
   1   6   2     5368.93     5709.14     73.72 o 
   2   6   2     7858.80     8250.02     90.03 o 
   3   6   2     4230.25     4499.60     44.08 o 
   4   6   2     1150.97     1158.23     11.27 o 
   5   6   2      553.16      552.45     14.32 o 
  -6   7   2        0.15        0.39      2.05 o 
  -5   7   2       40.21       38.61      0.95 o 
  -4   7   2       82.75       76.49      1.32 o 
  -3   7   2        4.70        2.45      0.58 o 
  -2   7   2        9.43       13.66      2.47 o 
  -1   7   2        5.44        3.85      1.40 o 
   0   7   2       72.23       64.22      0.96 o 
   1   7   2      385.85      399.11      3.64 o 
   2   7   2       87.58       83.27      1.00 o 
   3   7   2      282.58      280.20      3.59 o 
   4   7   2       43.92       46.07      0.76 o 
   5   7   2        5.58        5.94      1.27 o 
  -6   8   2      107.06      113.25      6.03 o 
  -5   8   2      234.00      219.01      3.08 o 
  -4   8   2      166.05      157.29      1.73 o 
  -3   8   2     1112.48     1171.26     12.74 o 
  -2   8   2     1420.95     1466.80     17.63 o 
  -1   8   2     6530.29     6861.75     93.11 o 
   0   8   2     1379.44     1233.74     11.40 o 
   1   8   2      807.28      738.43      5.97 o 
   2   8   2     1056.47     1037.78     10.83 o 
   3   8   2     4098.14     4298.24     45.51 o 
   4   8   2      379.12      386.70      5.01 o 
   5   8   2      323.23      312.17      6.89 o 
  -6   9   2       34.04       30.48      3.67 o 
  -5   9   2        4.27        5.28      1.97 o 
  -4   9   2      261.34      265.47      3.72 o 
  -3   9   2     1010.64     1008.66     11.44 o 
  -2   9   2     1018.70     1098.64     27.62 o 
  -1   9   2       95.81       84.95      1.97 o 
   0   9   2      727.55      771.83      7.08 o 
   1   9   2      448.75      545.58      5.24 o 
   2   9   2      289.04      310.99      3.40 o 
   3   9   2      899.04      874.50      9.38 o 
   4   9   2      454.23      457.43      5.51 o 
   5   9   2      255.51      260.27      7.55 o 
  -5  10   2      959.65      953.64     16.46 o 
  -4  10   2     1536.29     1509.81     18.59 o 
  -3  10   2      478.83      422.82      4.53 o 
  -2  10   2      530.92      465.00      5.03 o 
  -1  10   2       72.97       63.65      1.04 o 
   0  10   2     1897.26     2139.58     21.29 o 
   1  10   2      341.67      343.64      3.43 o 
   2  10   2       52.89       54.12      0.81 o 
   3  10   2      853.33      825.14      9.11 o 
   4  10   2      199.31      194.29      3.81 o 
   5  10   2      141.93      143.58      5.87 o 
  -5  11   2       47.87       46.45      3.94 o 
  -4  11   2      103.87       94.36      1.52 o 
  -3  11   2      494.99      494.86      5.16 o 
  -2  11   2      395.11      347.51      6.48 o 
  -1  11   2       10.31        6.68      1.25 o 
   0  11   2       87.19       88.38      1.38 o 
   1  11   2      243.81      274.92      3.41 o 
   2  11   2      188.23      188.50      2.60 o 
   3  11   2       51.23       52.16      1.95 o 
   4  11   2       66.03       69.31      2.46 o 
   5  11   2       18.25       10.84      9.21 o 
  -5  12   2      594.39      605.49     12.12 o 
  -4  12   2      244.96      242.43      3.94 o 
  -3  12   2       12.82       17.31      1.00 o 
  -2  12   2      143.80      148.85      3.16 o 
  -1  12   2     3087.25     3191.50     41.05 o 
   0  12   2     4516.61     4722.54     50.25 o 
   1  12   2     2182.61     2356.39     22.10 o 
   2  12   2      601.48      614.10     10.19 o 
   3  12   2      643.15      614.72      8.94 o 
   4  12   2     1281.42     1294.28     20.92 o 
   5  12   2      353.03      365.05     10.11 o 
  -5  13   2       35.05       34.12      3.76 o 
  -4  13   2       13.59       16.25      2.38 o 
  -3  13   2       49.75       58.13      1.31 o 
  -2  13   2      397.64      414.35      8.73 o 
  -1  13   2      212.56      202.59      3.04 o 
   0  13   2      342.71      368.26      6.55 o 
   1  13   2      149.69      156.04      2.50 o 
   2  13   2        0.88        2.41      1.28 o 
   3  13   2        1.37        0.33      0.45 o 
   4  13   2       49.13       47.89      2.49 o 
   5  13   2       10.17       12.14      3.56 o 
  -5  14   2      105.71      109.26      4.73 o 
  -4  14   2       96.24      103.28      4.15 o 
  -3  14   2      691.92      702.27      7.08 o 
  -2  14   2      785.66      794.68     18.66 o 
  -1  14   2     1578.64     1596.76     26.83 o 
   0  14   2     3479.99     3573.48     37.00 o 
   1  14   2     2779.44     2870.16     28.26 o 
   2  14   2     1303.33     1246.11     15.28 o 
   3  14   2     2109.60     2079.28     35.49 o 
   4  14   2     1024.94     1054.89     17.36 o 
   5  14   2      308.44      311.64     11.61 o 
  -5  15   2       20.15       23.56      3.72 o 
  -4  15   2      314.75      319.76      7.97 o 
  -3  15   2      395.61      406.65      4.44 o 
  -2  15   2       43.85       44.14      1.63 o 
  -1  15   2     1703.30     1686.87     25.02 o 
   0  15   2      546.00      535.51      5.61 o 
   1  15   2        0.33        1.63      1.38 o 
   2  15   2        5.25        4.43      1.58 o 
   3  15   2       26.81       23.74      1.71 o 
   4  15   2        1.18        2.28      3.00 o 
  -5  16   2      109.11      109.14      5.81 o 
  -4  16   2      297.08      290.23      7.01 o 
  -3  16   2     1050.03      988.82     18.40 o 
  -2  16   2     1277.92     1182.67     18.52 o 
  -1  16   2       25.24       25.84      1.99 o 
   0  16   2      460.52      453.68      5.32 o 
   1  16   2       36.25       37.32      1.06 o 
   2  16   2       10.45       16.90      3.07 o 
   3  16   2       42.73       42.77      3.10 o 
   4  16   2      204.23      210.56      7.67 o 
  -4  17   2        4.67        8.62      2.55 o 
  -3  17   2       25.19       19.43      1.16 o 
  -2  17   2      188.58      181.05      3.04 o 
  -1  17   2      374.26      379.34      5.79 o 
   0  17   2       28.57       23.66      1.14 o 
   1  17   2        6.11        4.07      0.73 o 
   2  17   2        0.83        0.40      0.50 o 
   3  17   2      123.05      114.01      4.54 o 
   4  17   2        4.09        1.93      3.25 o 
  -4  18   2      173.93      173.71      6.54 o 
  -3  18   2      329.76      291.05      9.84 o 
  -2  18   2      104.74       93.23      1.96 o 
  -1  18   2     1069.34     1053.16     12.68 o 
   0  18   2      431.46      427.50      5.21 o 
   1  18   2      137.96      140.33      2.03 o 
   2  18   2       14.47       19.13      1.45 o 
   3  18   2      852.42      845.99     14.36 o 
   4  18   2      110.74      101.65      8.86 o 
  -4  19   2       20.33       20.22      3.69 o 
  -3  19   2       51.70       56.15      4.69 o 
  -2  19   2      428.70      416.66      8.39 o 
  -1  19   2     1899.79     1903.55     20.71 o 
   0  19   2      384.21      386.32      4.44 o 
   1  19   2        8.80        5.13      1.07 o 
   2  19   2        2.59        1.83      0.44 o 
   3  19   2        4.81        7.41      3.76 o 
   4  19   2        0.00       -0.37      2.51 o 
  -4  20   2       80.88       94.03      5.02 o 
  -3  20   2      660.16      694.50     12.39 o 
  -2  20   2      528.28      531.80      9.32 o 
  -1  20   2      241.82      250.54      3.09 o 
   0  20   2     2012.62     2019.43     22.23 o 
   1  20   2     2009.75     2031.00     23.12 o 
   2  20   2     1304.79     1338.62     21.92 o 
   3  20   2      944.83      965.19     17.83 o 
  -3  21   2       94.02      102.76      4.69 o 
  -2  21   2      144.99      141.21      3.47 o 
  -1  21   2       57.76       57.41      1.58 o 
   0  21   2      180.64      193.26      2.91 o 
   1  21   2      465.85      455.38      5.27 o 
   2  21   2        9.43        6.86      1.04 o 
   3  21   2        9.97       11.55      3.59 o 
  -3  22   2      537.28      555.57     11.07 o 
  -2  22   2      488.99      461.95     12.22 o 
  -1  22   2      111.06      113.51      1.97 o 
   0  22   2      491.24      487.78      5.44 o 
   1  22   2      183.63      188.55      2.58 o 
   2  22   2      153.22      146.51      5.46 o 
   3  22   2      191.98      223.65      8.37 o 
  -3  23   2       40.64       38.06      4.20 o 
  -2  23   2      350.58      359.78     10.56 o 
  -1  23   2       78.28       74.73      1.72 o 
   0  23   2       82.59       90.33      1.83 o 
   1  23   2       35.73       34.81      1.22 o 
   2  23   2        0.01       -0.25      1.53 o 
  -2  24   2        8.88        6.62      2.50 o 
  -1  24   2       74.51       68.70      1.70 o 
   0  24   2       68.75       72.01      1.90 o 
   1  24   2      135.11      143.45      2.29 o 
   2  24   2       10.68       10.01      3.66 o 
  -2  25   2      141.26      143.55      5.00 o 
  -1  25   2      180.28      191.15      3.73 o 
   0  25   2      141.59      142.48      2.75 o 
   1  25   2       86.77      100.86      3.31 o 
  -1  26   2      133.50      140.26      3.51 o 
   0  26   2      425.06      459.38      6.17 o 
   1  26   2      756.44      801.54     15.92 o 
  -6   1   3       23.95       27.34      1.91 o 
  -5   1   3      200.23      191.82      2.83 o 
  -4   1   3      135.34      139.01      2.93 o 
  -3   1   3      186.50      178.33      2.98 o 
  -2   1   3     2034.88     2029.21     39.79 o 
  -1   1   3      755.21      652.01      6.75 o 
   0   1   3      561.57      540.34      5.52 o 
   1   1   3     9677.98    10595.19    144.47 o 
   2   1   3     2835.94     2909.68     28.62 o 
   3   1   3     1853.34     1805.37     17.54 o 
   4   1   3      854.30      899.80      8.66 o 
   5   1   3      759.00      764.05     16.89 o 
  -6   2   3        8.79        7.03      1.91 o 
  -5   2   3      220.32      218.09      3.15 o 
  -4   2   3      201.95      198.51      3.90 o 
  -3   2   3        4.52       25.77      2.32 o 
  -2   2   3     2659.55     2948.77     66.54 o 
  -1   2   3      538.46      521.08     16.78 o 
   0   2   3      712.69      641.10      6.72 o 
   1   2   3      353.04      336.19      3.33 o 
   2   2   3       80.74       86.87      1.43 o 
   3   2   3       28.30       20.11      0.94 o 
   4   2   3      194.30      177.33      3.02 o 
   5   2   3        0.04        1.07      1.01 o 
  -6   3   3      698.47      718.49     10.12 o 
  -5   3   3     1204.54     1191.58     11.81 o 
  -4   3   3      512.33      503.50      6.67 o 
  -3   3   3      892.45      884.39     11.35 o 
  -2   3   3    10496.98    10800.91    168.28 o 
  -1   3   3     2561.54     2749.52     32.68 o 
   0   3   3      534.07      499.19      6.66 o 
   1   3   3       89.65      118.61      1.65 o 
   2   3   3       27.51       34.32      1.01 o 
   3   3   3        3.87        4.53      0.63 o 
   4   3   3      157.90      146.09      2.90 o 
   5   3   3        4.46        2.69      1.31 o 
  -6   4   3       21.84       18.41      3.86 o 
  -5   4   3       18.98       29.72      5.14 o 
  -4   4   3      246.81      229.57      6.51 o 
  -3   4   3     2203.88     2240.99     30.94 o 
  -2   4   3       13.77      126.88      4.64 o 
  -1   4   3     1827.37     1903.11     21.41 o 
   0   4   3       30.09       25.15      0.85 o 
   1   4   3     1654.37     1719.87     22.43 o 
   2   4   3      121.78      114.73      1.46 o 
   3   4   3       11.83       13.56      1.22 o 
   4   4   3        3.96        2.87      0.67 o 
   5   4   3       18.08        8.35      2.10 o 
  -6   5   3      146.42      156.47      3.58 o 
  -5   5   3      141.19      150.02      2.22 o 
  -4   5   3      116.93      122.11      2.86 o 
  -3   5   3     2246.30     2317.17     32.09 o 
  -2   5   3     1097.68     1027.37     11.20 o 
  -1   5   3     2439.83     2515.36     29.22 o 
   0   5   3       15.67       11.74      0.90 o 
   1   5   3     1794.47     1833.24     18.28 o 
   2   5   3     2143.16     2227.77     19.48 o 
   3   5   3     1207.80     1248.31     10.94 o 
   4   5   3      584.02      591.53      6.78 o 
   5   5   3      162.95      158.21      3.33 o 
  -6   6   3        1.15        0.29      1.93 o 
  -5   6   3        0.14        0.91      0.58 o 
  -4   6   3        0.49        0.29      0.65 o 
  -3   6   3      806.19      817.35     24.05 o 
  -2   6   3     1805.10     1957.79     25.78 o 
  -1   6   3       62.03       49.83      1.34 o 
   0   6   3      170.66      195.39      2.99 o 
   1   6   3      436.81      423.93      4.25 o 
   2   6   3      360.31      331.83      3.08 o 
   3   6   3      250.45      240.74      2.51 o 
   4   6   3        6.49        7.49      0.64 o 
   5   6   3      139.82      146.53      3.43 o 
  -6   7   3        8.13        3.56      3.22 o 
  -5   7   3        3.11        4.60      0.82 o 
  -4   7   3      116.59      124.07      2.09 o 
  -3   7   3       77.00       77.70      2.25 o 
  -2   7   3      714.01      708.76      8.84 o 
  -1   7   3     2502.39     2566.13     33.60 o 
   0   7   3     1515.03     1360.41     12.87 o 
   1   7   3     2396.47     2520.87     23.83 o 
   2   7   3     6465.80     6800.65     78.13 o 
   3   7   3     1059.90     1078.98      9.34 o 
   4   7   3     2564.61     2581.25     27.08 o 
   5   7   3     1031.46     1053.75     15.67 o 
  -6   8   3        8.46        3.93      4.32 o 
  -5   8   3       58.38       60.37      1.79 o 
  -4   8   3      317.33      313.58      3.43 o 
  -3   8   3      456.22      461.30      6.52 o 
  -2   8   3      532.92      498.97      7.23 o 
  -1   8   3     1678.43     1691.89     20.11 o 
   0   8   3      181.08      219.07      2.95 o 
   1   8   3        1.03        2.48      0.63 o 
   2   8   3      833.02      822.12      7.75 o 
   3   8   3      180.20      174.94      1.79 o 
   4   8   3       10.85       10.40      0.84 o 
   5   8   3       13.32       11.85      1.92 o 
  -5   9   3      482.80      484.50      7.95 o 
  -4   9   3     1279.66     1241.83     16.21 o 
  -3   9   3     1405.37     1371.58     24.93 o 
  -2   9   3     1052.98     1026.56     16.14 o 
  -1   9   3     1327.56     1278.60     14.25 o 
   0   9   3     1726.87     1715.81     18.85 o 
   1   9   3      856.27      846.49      7.47 o 
   2   9   3      179.32      169.85      2.06 o 
   3   9   3        6.04        6.05      0.52 o 
   4   9   3       49.73       48.98      1.85 o 
   5   9   3      111.35      117.70      4.81 o 
  -5  10   3        1.69        1.81      1.90 o 
  -4  10   3        0.30        0.43      0.75 o 
  -3  10   3        0.05        0.77      0.36 o 
  -2  10   3        0.01        0.75      0.41 o 
  -1  10   3      755.33      858.88      9.54 o 
   0  10   3       85.71       93.48      2.16 o 
   1  10   3        3.53        4.57      0.59 o 
   2  10   3      589.87      555.67      5.35 o 
   3  10   3        5.08        5.68      0.29 o 
   4  10   3      100.22      101.82      2.97 o 
   5  10   3       13.24        7.98      3.87 o 
  -5  11   3      719.38      737.63     13.05 o 
  -4  11   3      827.37      826.22     11.22 o 
  -3  11   3      964.58      921.89     14.96 o 
  -2  11   3      125.07      110.40      2.80 o 
  -1  11   3      438.70      410.97      6.06 o 
   0  11   3     2476.24     2665.85     38.50 o 
   1  11   3     1421.80     1456.06     15.10 o 
   2  11   3       85.97       80.82      1.48 o 
   3  11   3      498.11      491.63      5.93 o 
   4  11   3        3.22        4.54      1.02 o 
   5  11   3       54.92       55.18      4.75 o 
  -5  12   3       35.66       39.13      3.85 o 
  -4  12   3       61.38       58.11      1.82 o 
  -3  12   3      547.37      535.70     13.96 o 
  -2  12   3     1353.23     1389.67     35.34 o 
  -1  12   3      382.35      387.79      6.29 o 
   0  12   3       54.90       46.27      1.35 o 
   1  12   3      615.65      621.62      6.52 o 
   2  12   3      251.59      238.61      3.20 o 
   3  12   3      262.03      253.91      3.92 o 
   4  12   3        0.50        0.90      0.83 o 
   5  12   3      150.33      154.12     10.09 o 
  -5  13   3       91.26       98.53      4.57 o 
  -4  13   3      282.65      276.93      5.58 o 
  -3  13   3        6.15        4.78      0.71 o 
  -2  13   3      153.05      163.52      4.06 o 
  -1  13   3      275.74      273.62      3.50 o 
   0  13   3     4210.06     4474.89     53.49 o 
   1  13   3     2671.49     2652.11     29.46 o 
   2  13   3     1513.34     1460.84     23.30 o 
   3  13   3     1388.02     1383.53     19.98 o 
   4  13   3      998.23      976.48     16.80 o 
  -5  14   3       95.96       94.74      4.61 o 
  -4  14   3       65.34       58.59      2.34 o 
  -3  14   3       14.82       15.32      0.90 o 
  -2  14   3      229.36      223.17      3.41 o 
  -1  14   3      576.14      545.14      8.01 o 
   0  14   3       14.60       17.22      1.09 o 
   1  14   3      148.72      126.82      3.04 o 
   2  14   3       31.10       35.03      1.53 o 
   3  14   3       82.37       77.49      3.16 o 
   4  14   3        3.76        3.36      0.90 o 
  -5  15   3       31.41       36.70      4.61 o 
  -4  15   3      625.25      580.89     22.63 o 
  -3  15   3     1274.32     1207.29     29.33 o 
  -2  15   3      197.08      197.77      4.08 o 
  -1  15   3      647.08      629.85     10.24 o 
   0  15   3     1082.43     1035.56      9.74 o 
   1  15   3     1118.86     1067.07     10.09 o 
   2  15   3      473.58      492.40      5.60 o 
   3  15   3      430.64      428.68      9.50 o 
   4  15   3       52.18       52.58      3.92 o 
  -5  16   3       10.67       11.67      4.10 o 
  -4  16   3       50.30       58.46      4.56 o 
  -3  16   3       35.15       39.56      2.12 o 
  -2  16   3      713.49      726.70      8.49 o 
  -1  16   3      111.84      113.30      2.27 o 
   0  16   3      334.82      337.58      3.65 o 
   1  16   3      652.51      625.09      5.97 o 
   2  16   3       80.71       78.60      2.91 o 
   3  16   3       10.65       10.23      1.50 o 
   4  16   3        0.07       -0.19      1.74 o 
  -4  17   3      408.61      404.00      9.07 o 
  -3  17   3      706.47      650.95     15.72 o 
  -2  17   3      443.68      418.30      5.28 o 
  -1  17   3     1131.55     1067.93     14.88 o 
   0  17   3      475.05      459.98      4.90 o 
   1  17   3       94.69       78.27      1.50 o 
   2  17   3       30.02       27.42      2.23 o 
   3  17   3      101.59       95.94      6.30 o 
   4  17   3       23.14       28.23      4.02 o 
  -4  18   3       72.06       77.83      4.60 o 
  -3  18   3       58.26       59.42      1.36 o 
  -2  18   3      128.02      128.95      2.40 o 
  -1  18   3      783.57      789.46     10.42 o 
   0  18   3      713.80      694.21      7.65 o 
   1  18   3       41.59       44.41      1.20 o 
   2  18   3       22.08       20.65      1.30 o 
   3  18   3       18.87       16.87      2.49 o 
  -4  19   3       79.26       88.03      6.39 o 
  -3  19   3      187.47      187.89      7.33 o 
  -2  19   3      172.65      169.82      2.87 o 
  -1  19   3      547.48      555.39      7.37 o 
   0  19   3      712.52      706.64      8.14 o 
   1  19   3      179.85      193.05      2.90 o 
   2  19   3     1356.72     1348.77     21.29 o 
   3  19   3      697.93      708.52     13.27 o 
  -4  20   3       22.52       18.25      3.46 o 
  -3  20   3       49.74       46.93      4.08 o 
  -2  20   3      223.53      211.46      3.88 o 
  -1  20   3       97.86       97.16      3.28 o 
   0  20   3      141.87      140.37      2.61 o 
   1  20   3       36.62       27.52      1.37 o 
   2  20   3       22.37       20.65      4.40 o 
   3  20   3        2.73        7.69      3.19 o 
  -3  21   3      377.86      387.33      9.71 o 
  -2  21   3       30.07       30.65      1.40 o 
  -1  21   3      749.86      750.88      9.78 o 
   0  21   3      632.33      633.66      7.90 o 
   1  21   3      795.95      770.38      8.97 o 
   2  21   3      601.99      635.10     11.50 o 
   3  21   3      566.39      583.38     12.01 o 
  -3  22   3      601.29      629.15     12.45 o 
  -2  22   3      176.75      174.81      3.83 o 
  -1  22   3       58.99       65.43      3.01 o 
   0  22   3      460.96      462.19      5.99 o 
   1  22   3      468.23      485.22      6.43 o 
   2  22   3       89.61       95.98      4.83 o 
  -3  23   3      126.88      122.87      5.31 o 
  -2  23   3      340.44      310.15      5.20 o 
  -1  23   3      208.03      194.34      3.24 o 
   0  23   3      260.50      272.60      4.20 o 
   1  23   3       42.28       39.31      1.58 o 
   2  23   3       19.82       25.34      3.58 o 
  -2  24   3        0.20        0.39      0.96 o 
  -1  24   3       19.54       17.63      1.61 o 
   0  24   3       82.64      101.51      2.27 o 
   1  24   3       42.04       43.93     11.96 o 
  -1  25   3       72.07       73.67      2.43 o 
   0  25   3      183.80      198.39      2.98 o 
   1  25   3      145.51      149.37      3.75 o 
  -6   0   4      128.86      131.93      5.83 o 
  -5   0   4      146.23      144.14      6.55 o 
  -4   0   4       12.12       22.60      3.08 o 
  -3   0   4       26.31       29.14      3.37 o 
  -2   0   4       21.67       13.94      1.59 o 
  -1   0   4        5.45        9.20      1.43 o 
   0   0   4     3785.77     4072.55     73.15 o 
   1   0   4      845.97      839.62     13.79 o 
   2   0   4     3103.64     3444.36     50.03 o 
   3   0   4     1401.79     1483.03     20.23 o 
   4   0   4     2031.98     2041.72     30.00 o 
   5   0   4      807.96      809.33     22.09 o 
  -6   1   4       10.39        8.09      2.24 o 
  -5   1   4       19.93       19.57      1.52 o 
  -4   1   4      268.74      260.16      5.69 o 
  -3   1   4      569.62      549.98     14.36 o 
  -2   1   4       30.58       36.58      3.07 o 
  -1   1   4      392.05      368.61      8.10 o 
   0   1   4     1208.49     1219.93     14.04 o 
   1   1   4      525.59      503.63      5.09 o 
   2   1   4       15.60       13.35      1.00 o 
   3   1   4       24.06       17.15      1.09 o 
   4   1   4        0.20        1.64      0.80 o 
   5   1   4       65.91       60.73      2.31 o 
  -6   2   4      356.40      342.41      5.94 o 
  -5   2   4      513.25      507.89     12.54 o 
  -4   2   4      255.64      247.63     13.14 o 
  -3   2   4     1726.46     1717.29     21.10 o 
  -2   2   4      390.78      388.39      5.13 o 
  -1   2   4     3084.10     3263.38     40.15 o 
   0   2   4     4060.95     4284.94     55.49 o 
   1   2   4     1508.20     1578.89     15.81 o 
   2   2   4        6.51        9.08      1.65 o 
   3   2   4      280.69      274.63      4.02 o 
   4   2   4      509.11      501.78      5.76 o 
   5   2   4      120.36      120.70      2.23 o 
  -6   3   4       10.99       10.22      2.18 o 
  -5   3   4       47.09       47.55      1.96 o 
  -4   3   4        1.25       15.68      3.32 o 
  -3   3   4       26.60       59.73      2.49 o 
  -2   3   4       36.61       51.17      6.24 o 
  -1   3   4      326.08      349.27     10.41 o 
   0   3   4      512.96      488.65     12.48 o 
   1   3   4      193.98      190.52      2.78 o 
   2   3   4       85.93       81.08      1.62 o 
   3   3   4        1.01        3.10      0.83 o 
   4   3   4       46.56       49.50      1.51 o 
   5   3   4       27.76       19.39      4.00 o 
  -6   4   4      402.41      398.27     11.21 o 
  -5   4   4      369.81      370.92      9.99 o 
  -4   4   4      712.61      723.60     16.25 o 
  -3   4   4     1657.31     1654.08     23.30 o 
  -2   4   4     5203.34     5533.64     76.69 o 
  -1   4   4     2697.21     2793.66     33.70 o 
   0   4   4      629.75      575.51      6.48 o 
   1   4   4      580.83      576.31      6.00 o 
   2   4   4      212.77      190.44      2.45 o 
   3   4   4      220.89      202.09      2.66 o 
   4   4   4       77.30       71.71      1.69 o 
   5   4   4        9.64        1.56      1.62 o 
  -6   5   4        3.36        3.36      1.14 o 
  -5   5   4       52.83       49.47      1.66 o 
  -4   5   4      196.32      191.59      7.60 o 
  -3   5   4     1508.19     1467.35     22.41 o 
  -2   5   4      362.53      341.86     20.48 o 
  -1   5   4      281.82      244.41      4.25 o 
   0   5   4      391.08      379.94      4.03 o 
   1   5   4       23.10       22.71      1.11 o 
   2   5   4      947.28      916.13      8.72 o 
   3   5   4      391.03      366.65      4.13 o 
   4   5   4        3.18        3.98      1.01 o 
   5   5   4        2.42        1.89      1.57 o 
  -5   6   4       36.21       33.09      1.50 o 
  -4   6   4       25.89       25.09      1.86 o 
  -3   6   4        5.96        9.15      1.41 o 
  -2   6   4     1619.13     1630.81     19.41 o 
  -1   6   4       19.13       16.61      1.28 o 
   0   6   4      467.09      451.89      4.68 o 
   1   6   4     1539.30     1505.33     21.56 o 
   2   6   4     1170.30     1184.90     11.19 o 
   3   6   4     2477.05     2508.47     25.76 o 
   4   6   4     1567.48     1593.09     16.14 o 
   5   6   4      381.47      369.61      7.46 o 
  -5   7   4       65.99       64.35      2.68 o 
  -4   7   4      176.94      170.67      3.68 o 
  -3   7   4       30.01       28.55      1.95 o 
  -2   7   4        0.01        3.06      1.53 o 
  -1   7   4        6.79        8.19      0.93 o 
   0   7   4       28.15       33.52      1.84 o 
   1   7   4      152.37      147.92      2.22 o 
   2   7   4       23.91       23.06      1.19 o 
   3   7   4      103.29       99.36      1.93 o 
   4   7   4        1.69        2.16      0.62 o 
   5   7   4       42.04       41.59      2.44 o 
  -5   8   4      141.51      139.53      4.30 o 
  -4   8   4      163.96      159.94      3.36 o 
  -3   8   4      551.66      517.10      7.39 o 
  -2   8   4      400.08      376.40      5.62 o 
  -1   8   4      716.21      678.47      6.79 o 
   0   8   4     2055.83     2183.41     24.08 o 
   1   8   4     2851.39     2897.68     33.20 o 
   2   8   4        6.79        6.39      0.75 o 
   3   8   4     1234.90     1215.61     11.66 o 
   4   8   4      737.30      762.53      8.44 o 
   5   8   4      293.32      293.56      6.26 o 
  -5   9   4        6.36        5.34      1.79 o 
  -4   9   4      108.30      105.81      2.24 o 
  -3   9   4      155.32      153.48      3.29 o 
  -2   9   4      665.00      668.27      7.59 o 
  -1   9   4       64.17       57.50      1.62 o 
   0   9   4      186.67      175.98      2.63 o 
   1   9   4      615.20      611.46      6.61 o 
   2   9   4     1248.36     1197.38     12.55 o 
   3   9   4       17.95       18.40      1.00 o 
   4   9   4        3.81        3.16      1.19 o 
  -5  10   4      349.06      349.83      7.52 o 
  -4  10   4     1419.23     1370.44     20.59 o 
  -3  10   4     1884.93     1854.20     24.58 o 
  -2  10   4     2229.33     2198.70     26.45 o 
  -1  10   4     1093.73     1070.84     10.79 o 
   0  10   4      546.01      533.14      6.18 o 
   1  10   4      528.90      525.16      6.04 o 
   2  10   4     1687.30     1604.89     15.61 o 
   3  10   4       67.65       70.15      1.25 o 
   4  10   4       76.84       73.15      2.49 o 
  -5  11   4        0.44        0.73      1.78 o 
  -4  11   4        7.87       11.37      1.97 o 
  -3  11   4      249.03      235.69      4.00 o 
  -2  11   4      444.16      409.26      6.38 o 
  -1  11   4      329.23      297.13      4.12 o 
   0  11   4      320.82      319.27      3.94 o 
   1  11   4        3.95        3.81      0.77 o 
   2  11   4       32.18       32.88      1.52 o 
   3  11   4      312.26      303.96      2.96 o 
   4  11   4       53.51       48.34      2.05 o 
  -5  12   4      119.56      128.82      7.67 o 
  -4  12   4      370.47      362.35     11.49 o 
  -3  12   4      610.63      622.20      9.55 o 
  -2  12   4       41.13       35.84      1.41 o 
  -1  12   4      398.93      407.83      5.00 o 
   0  12   4      777.73      749.46      8.87 o 
   1  12   4      930.25      917.39      9.48 o 
   2  12   4     1806.81     1801.07     17.76 o 
   3  12   4      186.78      172.12      3.67 o 
   4  12   4      184.20      168.50      4.55 o 
  -5  13   4       48.67       51.34      4.94 o 
  -4  13   4       79.91       71.85      4.74 o 
  -3  13   4      229.76      222.50      4.23 o 
  -2  13   4       40.80       35.72      1.33 o 
  -1  13   4        1.20        0.80      0.72 o 
   0  13   4      557.63      539.02      7.10 o 
   1  13   4      334.35      318.20      5.15 o 
   2  13   4      335.72      321.62      4.45 o 
   3  13   4       74.21       68.60      2.55 o 
   4  13   4       68.58       66.32      2.98 o 
  -5  14   4        7.43        8.21      3.48 o 
  -4  14   4       66.57       61.97      1.60 o 
  -3  14   4      321.82      311.02      7.35 o 
  -2  14   4        3.42        4.36      0.69 o 
  -1  14   4      364.48      361.16      5.16 o 
   0  14   4      938.64      892.76     10.98 o 
   1  14   4      947.06      979.63     10.95 o 
   2  14   4     1233.67     1202.37     17.60 o 
   3  14   4      823.85      785.10     21.40 o 
   4  14   4      350.59      342.47      9.71 o 
  -4  15   4        0.02        0.12      0.54 o 
  -3  15   4       89.56       86.35      3.87 o 
  -2  15   4      557.07      566.24     10.64 o 
  -1  15   4      419.31      407.05      8.70 o 
   0  15   4      359.35      365.76      5.00 o 
   1  15   4      516.07      489.77      6.00 o 
   2  15   4       91.57       85.58      3.44 o 
   3  15   4       75.71       70.50      3.61 o 
   4  15   4       36.23       37.27      3.38 o 
  -4  16   4      644.09      571.14     28.41 o 
  -3  16   4      442.31      414.53     15.94 o 
  -2  16   4     1703.46     1648.32     25.07 o 
  -1  16   4     1092.60     1047.06     15.71 o 
   0  16   4      367.46      367.13      5.06 o 
   1  16   4       97.57      102.53      2.54 o 
   2  16   4      536.22      519.92      9.90 o 
   3  16   4       39.80       34.31      2.94 o 
  -4  17   4       12.92       13.18      3.63 o 
  -3  17   4       12.95       11.68      1.32 o 
  -2  17   4       66.77       68.01      2.36 o 
  -1  17   4       32.08       29.57      2.24 o 
   0  17   4        0.56        1.63      0.96 o 
   1  17   4       13.10       15.04      1.27 o 
   2  17   4        0.84        1.88      0.54 o 
   3  17   4        9.15        8.72      1.24 o 
  -4  18   4      422.20      450.88     11.51 o 
  -3  18   4      272.92      263.88      9.86 o 
  -2  18   4      504.64      498.09      7.44 o 
  -1  18   4      686.79      674.42     10.04 o 
   0  18   4       46.31       54.10      2.60 o 
   1  18   4      322.59      303.75      3.80 o 
   2  18   4      114.28      114.19      2.94 o 
   3  18   4      425.53      453.48     10.48 o 
  -4  19   4       69.37       74.82      8.14 o 
  -3  19   4       58.48       55.78      2.50 o 
  -2  19   4        1.61        0.42      0.91 o 
  -1  19   4      399.67      397.18      7.20 o 
   0  19   4      861.11      860.16      9.48 o 
   1  19   4      705.64      682.18      7.24 o 
   2  19   4       86.90       88.10      4.04 o 
   3  19   4       22.12       25.99      4.15 o 
  -3  20   4       14.17       14.85      1.11 o 
  -2  20   4      243.49      262.09      4.79 o 
  -1  20   4      253.33      245.09      4.13 o 
   0  20   4      134.60      139.60      2.82 o 
   1  20   4      404.44      397.86      4.53 o 
   2  20   4      901.53      901.47     16.71 o 
  -3  21   4      121.50      134.87      6.00 o 
  -2  21   4      110.62      117.87      4.13 o 
  -1  21   4       49.50       54.99      2.19 o 
   0  21   4       26.89       31.12      2.42 o 
   1  21   4       69.48       75.25      1.85 o 
   2  21   4      148.01      155.01      6.32 o 
  -3  22   4       39.68       40.62      3.90 o 
  -2  22   4      102.12       96.95      2.97 o 
  -1  22   4      590.45      563.85      8.39 o 
   0  22   4      834.45      816.28     10.54 o 
   1  22   4      197.20      215.33      4.37 o 
   2  22   4       88.13       75.91      4.44 o 
  -2  23   4        0.17        0.24      0.91 o 
  -1  23   4      100.44       96.90      2.82 o 
   0  23   4      155.59      151.00      3.74 o 
   1  23   4       14.73       14.39      2.47 o 
  -1  24   4      421.72      436.54      7.32 o 
   0  24   4      184.50      190.23      3.71 o 
  -5   1   5       75.16       79.50      6.23 o 
  -4   1   5      376.65      374.87     13.02 o 
  -3   1   5       41.66       36.16      1.89 o 
  -2   1   5       20.30       24.07      1.76 o 
  -1   1   5      365.38      370.33      5.43 o 
   0   1   5     1157.30     1117.14     13.28 o 
   1   1   5     1015.86     1041.87     10.92 o 
   2   1   5      302.96      328.97      4.11 o 
   3   1   5      810.09      824.67      8.57 o 
   4   1   5      580.45      571.91      6.60 o 
  -5   2   5       16.60       12.86      2.54 o 
  -4   2   5       15.56       46.67      9.68 o 
  -3   2   5       33.08       31.62      3.57 o 
  -2   2   5      242.68      229.10      7.71 o 
  -1   2   5      234.80      232.79      3.86 o 
   0   2   5     1161.45     1170.35     19.53 o 
   1   2   5      550.64      526.21      6.48 o 
   2   2   5      202.67      180.44      2.90 o 
   3   2   5       18.90       10.94      1.16 o 
   4   2   5      182.47      170.32      2.68 o 
  -5   3   5      443.39      465.82     11.50 o 
  -4   3   5     1579.57     1594.75     52.73 o 
  -3   3   5     1510.49     1506.00     24.80 o 
  -2   3   5     1406.80     1427.65     19.34 o 
  -1   3   5     1709.54     1740.93     20.95 o 
   0   3   5     7047.92     7581.25    113.28 o 
   1   3   5     1157.56     1072.47     11.31 o 
   2   3   5      178.07      165.39      2.45 o 
   3   3   5       77.02       75.47      1.73 o 
   4   3   5       24.56       25.09      1.29 o 
  -5   4   5        2.08        1.77      1.85 o 
  -4   4   5       72.20       77.21     15.06 o 
  -3   4   5        1.97       31.33      6.85 o 
  -2   4   5      784.81      751.99     14.21 o 
  -1   4   5      208.85      200.67     13.13 o 
   0   4   5      128.84      142.68      3.64 o 
   1   4   5      180.77      181.31      3.26 o 
   2   4   5      186.82      193.32      2.78 o 
   3   4   5       69.24       71.37      2.04 o 
   4   4   5       14.70       13.60      1.14 o 
  -5   5   5      166.95      180.68      4.49 o 
  -4   5   5        8.62       10.35      1.62 o 
  -3   5   5     1640.73     1631.29     21.22 o 
  -2   5   5      673.88      630.26     12.43 o 
  -1   5   5      761.21      698.36      8.82 o 
   0   5   5      473.25      476.65      5.53 o 
   1   5   5      530.27      522.02      6.14 o 
   2   5   5      241.14      231.99      3.13 o 
   3   5   5     1093.26     1075.86     10.72 o 
   4   5   5      350.31      352.24      4.40 o 
  -5   6   5       10.31        6.72      1.15 o 
  -4   6   5        2.20        2.31      1.19 o 
  -3   6   5      122.91      123.94      8.02 o 
  -2   6   5        2.21        2.12      1.18 o 
  -1   6   5     1789.68     1746.64     23.26 o 
   0   6   5      488.60      490.32      5.61 o 
   1   6   5        1.88        2.89      0.91 o 
   2   6   5        0.56        0.69      0.66 o 
   3   6   5      264.59      250.22      3.48 o 
   4   6   5      203.50      208.08      3.89 o 
  -5   7   5        8.47        7.87      2.14 o 
  -4   7   5        2.07        3.98      2.13 o 
  -3   7   5       13.44       14.37      1.68 o 
  -2   7   5       11.51       11.53      1.43 o 
  -1   7   5      399.81      401.90      4.84 o 
   0   7   5      481.74      474.50      6.02 o 
   1   7   5        4.75        8.18      1.56 o 
   2   7   5      898.96      911.10     10.27 o 
   3   7   5     1071.67     1084.08     11.02 o 
   4   7   5     1025.31     1025.86     16.80 o 
  -5   8   5        2.21        3.34      1.55 o 
  -4   8   5       44.50       39.16      2.73 o 
  -3   8   5      187.46      158.24      4.56 o 
  -2   8   5      486.27      451.31      9.97 o 
  -1   8   5        6.43        4.03      1.11 o 
   0   8   5       66.14       65.15      1.88 o 
   1   8   5     1670.42     1641.46     18.09 o 
   2   8   5        0.36        0.39      0.73 o 
   3   8   5      104.34       99.87      1.84 o 
   4   8   5      217.22      219.74      5.23 o 
  -5   9   5      174.44      181.88      4.60 o 
  -4   9   5      411.10      392.21     13.74 o 
  -3   9   5      998.68      937.03     30.43 o 
  -2   9   5     1695.08     1613.18     20.84 o 
  -1   9   5     1470.97     1425.01     16.34 o 
   0   9   5     1224.44     1218.42     18.23 o 
   1   9   5      770.32      737.04      8.19 o 
   2   9   5      788.77      776.59      8.42 o 
   3   9   5      221.59      218.68      4.44 o 
   4   9   5       22.79       17.47      4.11 o 
  -5  10   5        0.01        1.13      1.35 o 
  -4  10   5        0.36        0.65      0.52 o 
  -3  10   5        4.33        6.08      0.99 o 
  -2  10   5        6.24        6.08      1.14 o 
  -1  10   5      176.80      159.53      2.78 o 
   0  10   5       12.07        9.44      1.37 o 
   1  10   5      828.26      818.21      9.34 o 
   2  10   5       35.57       35.39      1.33 o 
   3  10   5        5.06        3.71      0.81 o 
   4  10   5       81.47       91.09      4.45 o 
  -5  11   5      307.42      321.72     12.45 o 
  -4  11   5      642.05      626.05     27.61 o 
  -3  11   5     1131.46     1098.28     26.05 o 
  -2  11   5     1220.70     1201.04     19.61 o 
  -1  11   5      359.07      339.19      4.40 o 
   0  11   5      344.73      310.12      4.28 o 
   1  11   5     1989.57     1955.89     22.34 o 
   2  11   5      320.33      309.51      3.88 o 
   3  11   5      148.26      136.07      2.67 o 
   4  11   5        2.44        2.48      1.93 o 
  -5  12   5        1.93        2.51      5.03 o 
  -4  12   5       33.90       29.70      1.79 o 
  -3  12   5       14.18       11.92      0.94 o 
  -2  12   5        1.50        2.30      0.84 o 
  -1  12   5      862.60      842.20     11.84 o 
   0  12   5      595.63      569.96      6.82 o 
   1  12   5      203.18      199.34      3.40 o 
   2  12   5      196.56      197.76      3.09 o 
   3  12   5      294.50      275.41      6.29 o 
   4  12   5      126.82      117.97      3.73 o 
  -4  13   5      216.40      200.62      8.62 o 
  -3  13   5       39.96       38.23      4.44 o 
  -2  13   5       76.14       80.72      2.28 o 
  -1  13   5       39.29       41.60      2.03 o 
   0  13   5       52.68       51.40      2.15 o 
   1  13   5      296.83      305.09      4.54 o 
   2  13   5     1041.58     1044.93     12.05 o 
   3  13   5      285.42      264.41     11.44 o 
  -4  14   5       19.13       15.73      1.55 o 
  -3  14   5       45.03       40.87      1.18 o 
  -2  14   5        6.29        4.59      1.16 o 
  -1  14   5      248.89      242.77      3.98 o 
   0  14   5      374.52      357.81      6.66 o 
   1  14   5       31.45       31.30      2.38 o 
   2  14   5       43.40       38.94      1.71 o 
   3  14   5       44.31       44.74      3.15 o 
  -4  15   5        7.20        6.08      1.61 o 
  -3  15   5      166.73      140.99      4.68 o 
  -2  15   5     1009.23      982.85     19.86 o 
  -1  15   5     1188.19     1164.27     14.72 o 
   0  15   5       16.85       20.64      1.77 o 
   1  15   5      392.62      387.39      5.78 o 
   2  15   5      697.48      672.01     17.56 o 
   3  15   5      297.97      316.55      9.96 o 
  -4  16   5       16.77       16.75      1.56 o 
  -3  16   5        9.74       10.20      1.60 o 
  -2  16   5        6.25        7.01      1.51 o 
  -1  16   5      105.80      103.86      2.72 o 
   0  16   5      465.49      448.25      6.79 o 
   1  16   5      118.60      122.52      2.99 o 
   2  16   5      233.59      236.97     10.07 o 
   3  16   5        3.47        1.35      1.23 o 
  -4  17   5      318.37      311.22     25.94 o 
  -3  17   5      795.74      761.27     26.09 o 
  -2  17   5     1072.77     1067.48     26.58 o 
  -1  17   5      868.94      852.88     11.21 o 
   0  17   5      435.75      421.25      6.54 o 
   1  17   5      368.54      366.84      5.74 o 
   2  17   5      233.14      221.32     10.87 o 
   3  17   5       49.86       49.77      3.38 o 
  -3  18   5       43.48       37.96      2.20 o 
  -2  18   5       50.46       49.79      1.65 o 
  -1  18   5       57.45       64.57      2.17 o 
   0  18   5      282.19      274.63      4.66 o 
   1  18   5      397.42      396.57      6.15 o 
   2  18   5      170.10      173.69      5.88 o 
  -3  19   5       88.30       87.85      4.36 o 
  -2  19   5      174.30      176.28      3.68 o 
  -1  19   5       41.40       48.74      2.13 o 
   0  19   5      102.98       99.72      3.33 o 
   1  19   5      107.01      111.70      2.46 o 
   2  19   5      409.68      433.69      9.52 o 
  -3  20   5       43.86       40.04      2.11 o 
  -2  20   5        1.87        2.69      1.37 o 
  -1  20   5        0.18        0.18      0.84 o 
   0  20   5      117.68      111.40      2.69 o 
   1  20   5      111.33      118.90      2.68 o 
   2  20   5       24.32       26.72      3.52 o 
  -2  21   5       52.29       49.56      2.56 o 
  -1  21   5      217.29      222.89      3.80 o 
   0  21   5       94.54      102.17      3.37 o 
   1  21   5      429.29      414.26      6.05 o 
  -2  22   5      155.55      159.43      4.53 o 
  -1  22   5      118.93      112.44      3.15 o 
   0  22   5       51.34       53.12      2.43 o 
   1  22   5      309.60      340.36      7.87 o 
  -1  23   5      425.30      433.67      9.56 o 
   0  23   5      506.01      504.13      7.85 o 
  -5   0   6       15.79       25.13      4.70 o 
  -4   0   6      244.92      232.73      9.66 o 
  -3   0   6       49.01       47.10      3.32 o 
  -2   0   6        6.83        8.00      2.22 o 
  -1   0   6      116.23      116.85      4.42 o 
   0   0   6       80.36       80.97      5.49 o 
   1   0   6       47.48       45.61      2.86 o 
   2   0   6      381.26      405.54      7.39 o 
   3   0   6      482.59      451.19      9.13 o 
   4   0   6      290.99      309.23      7.32 o 
  -5   1   6       66.20       74.51      5.48 o 
  -4   1   6       41.43       52.31      4.77 o 
  -3   1   6       70.64       76.18      7.63 o 
  -2   1   6       65.74       60.94      3.08 o 
  -1   1   6      201.93      196.13      5.48 o 
   0   1   6      104.02      107.57      3.59 o 
   1   1   6      243.42      239.85      3.89 o 
   2   1   6       33.63       42.57      1.77 o 
   3   1   6      211.16      200.24      3.38 o 
   4   1   6       61.39       68.90      2.24 o 
  -5   2   6      209.61      223.76      7.21 o 
  -4   2   6      615.10      590.91     17.38 o 
  -3   2   6      770.98      776.18     13.33 o 
  -2   2   6      164.10      183.38      3.93 o 
  -1   2   6      908.18      910.00     11.94 o 
   0   2   6     1022.31     1010.36     12.97 o 
   1   2   6     2013.21     2038.89     24.64 o 
   2   2   6      626.49      639.92      8.30 o 
   3   2   6      136.20      130.99      2.70 o 
   4   2   6       34.72       32.34      3.42 o 
  -5   3   6       25.09       21.63     15.04 o 
  -4   3   6        4.59        1.26      1.74 o 
  -3   3   6      104.56      118.46      3.93 o 
  -2   3   6        2.27        1.87      1.62 o 
  -1   3   6      183.11      196.61      9.26 o 
   0   3   6       40.96       34.95      2.48 o 
   1   3   6       43.55       46.09      2.77 o 
   2   3   6        7.05        6.19      1.10 o 
   3   3   6       37.21       41.42      1.90 o 
   4   3   6       59.15       58.90      1.85 o 
  -5   4   6      196.78      209.04      7.74 o 
  -4   4   6      913.62      902.55     38.96 o 
  -3   4   6      695.93      712.40     18.52 o 
  -2   4   6      785.43      785.66     10.51 o 
  -1   4   6     2794.61     2884.15     38.45 o 
   0   4   6     2335.83     2329.99     26.86 o 
   1   4   6      562.61      551.76      7.02 o 
   2   4   6      813.41      787.79      9.26 o 
   3   4   6      265.88      261.77      3.84 o 
   4   4   6       44.85       44.15      1.67 o 
  -5   5   6        0.11        0.85      1.78 o 
  -4   5   6       84.01       86.47      4.66 o 
  -3   5   6        1.24       -0.60      1.19 o 
  -2   5   6       58.22       56.47      5.16 o 
  -1   5   6      462.62      441.41     10.13 o 
   0   5   6      621.53      621.24      8.55 o 
   1   5   6        8.67       12.82      1.52 o 
   2   5   6      239.09      239.15      4.10 o 
   3   5   6      246.47      253.49      3.89 o 
   4   5   6       85.98       87.84      2.12 o 
  -5   6   6        4.35        8.99      1.99 o 
  -4   6   6       58.08       56.90      3.22 o 
  -3   6   6       32.34       32.62      2.24 o 
  -2   6   6      159.24      152.04      4.29 o 
  -1   6   6       86.32       92.66      2.98 o 
   0   6   6      106.12      108.50      2.58 o 
   1   6   6      145.77      136.88      2.93 o 
   2   6   6      355.06      343.36      5.60 o 
   3   6   6      703.53      698.46      7.84 o 
   4   6   6      236.27      225.56      4.40 o 
  -5   7   6       65.79       63.86      3.22 o 
  -4   7   6       31.61       29.69      2.73 o 
  -3   7   6      512.89      490.82      7.41 o 
  -2   7   6       62.18       58.85      3.27 o 
  -1   7   6       83.86       93.16      2.63 o 
   0   7   6        0.00        0.67      0.92 o 
   1   7   6       12.39       14.51      1.39 o 
   2   7   6       17.24       17.18      1.31 o 
   3   7   6       41.72       35.88      1.68 o 
   4   7   6        4.80        3.33      1.91 o 
  -5   8   6       47.30       39.01      2.97 o 
  -4   8   6        2.80        3.56      1.59 o 
  -3   8   6      254.05      254.22     12.66 o 
  -2   8   6      367.14      358.31      7.24 o 
  -1   8   6      285.07      278.65      6.00 o 
   0   8   6      134.40      130.84      3.03 o 
   1   8   6      606.26      621.52      7.68 o 
   2   8   6      318.76      311.91      5.55 o 
   3   8   6      421.83      409.00      5.77 o 
  -5   9   6       48.89       52.06      2.61 o 
  -4   9   6      116.00      113.60      6.52 o 
  -3   9   6       75.90       61.05      2.96 o 
  -2   9   6       32.65       26.93      1.78 o 
  -1   9   6        6.25        4.82      1.30 o 
   0   9   6      575.82      581.07      7.85 o 
   1   9   6       73.20       67.87      2.15 o 
   2   9   6      390.90      387.69      5.42 o 
   3   9   6      592.76      584.69     13.04 o 
  -4  10   6      583.77      573.32     33.02 o 
  -3  10   6      527.59      494.19     10.81 o 
  -2  10   6     1159.54     1153.76     13.61 o 
  -1  10   6     2078.90     2077.38     24.55 o 
   0  10   6     1858.24     1828.80     21.78 o 
   1  10   6      616.03      597.50      7.89 o 
   2  10   6      630.68      611.64      7.37 o 
   3  10   6      168.02      155.45      3.27 o 
  -4  11   6       16.63       16.61      2.37 o 
  -3  11   6      148.18      140.10      4.46 o 
  -2  11   6       75.87       65.49      2.24 o 
  -1  11   6      484.55      452.83      7.43 o 
   0  11   6       87.57       81.90      2.48 o 
   1  11   6       99.17      102.73      2.73 o 
   2  11   6       98.43      104.15      2.38 o 
   3  11   6        0.75        1.08      1.10 o 
  -4  12   6      143.50      145.03      4.34 o 
  -3  12   6      144.63      150.01      3.01 o 
  -2  12   6      139.87      145.55      3.44 o 
  -1  12   6      152.31      157.18      3.24 o 
   0  12   6       90.07       91.10      3.10 o 
   1  12   6      521.95      514.03      7.05 o 
   2  12   6      136.19      134.23      2.86 o 
   3  12   6       68.19       63.00      3.18 o 
  -4  13   6       44.03       42.96      2.62 o 
  -3  13   6        0.30       -0.34      0.61 o 
  -2  13   6       12.11       13.79      1.86 o 
  -1  13   6        4.29        3.27      1.09 o 
   0  13   6        0.79        1.36      1.14 o 
   1  13   6        6.10        7.52      1.24 o 
   2  13   6      319.07      302.96      5.56 o 
   3  13   6      186.71      178.37      7.65 o 
  -4  14   6       52.87       47.17      5.22 o 
  -3  14   6       19.08       26.59      4.47 o 
  -2  14   6      266.59      256.90      5.98 o 
  -1  14   6       11.54       12.50      1.69 o 
   0  14   6        4.48        3.52      1.22 o 
   1  14   6      328.22      327.90      4.93 o 
   2  14   6       63.17       59.22      2.16 o 
   3  14   6      367.03      342.79     17.02 o 
  -4  15   6        1.62        2.91      1.23 o 
  -3  15   6      117.25      116.51      4.62 o 
  -2  15   6        0.37       -1.01      1.01 o 
  -1  15   6      283.83      266.33      5.28 o 
   0  15   6      215.45      218.29      5.23 o 
   1  15   6      195.87      203.54      4.52 o 
   2  15   6       24.65       23.90      2.25 o 
  -3  16   6      262.88      247.60     13.08 o 
  -2  16   6     1168.29     1122.39     22.85 o 
  -1  16   6      762.41      768.85     10.79 o 
   0  16   6      881.36      841.59     12.09 o 
   1  16   6      275.03      275.31      6.13 o 
   2  16   6      296.27      302.87     10.57 o 
  -3  17   6       12.53       10.02      1.90 o 
  -2  17   6       48.90       42.39      3.03 o 
  -1  17   6        0.01       -0.11      1.03 o 
   0  17   6        7.70        5.09      2.27 o 
   1  17   6        0.54        0.97      1.24 o 
   2  17   6       48.48       61.65      4.97 o 
  -3  18   6      319.36      325.81     15.22 o 
  -2  18   6      387.29      386.73      6.20 o 
  -1  18   6      419.94      421.84     10.42 o 
   0  18   6      233.99      240.47      6.24 o 
   1  18   6      319.05      321.88      6.19 o 
   2  18   6       86.48       91.35      5.07 o 
  -2  19   6        6.34        5.63      2.46 o 
  -1  19   6       29.00       27.72      2.60 o 
   0  19   6       50.38       57.23      3.19 o 
   1  19   6      226.11      225.42      6.03 o 
  -2  20   6       10.24        8.61      2.16 o 
  -1  20   6        3.00        2.25      1.22 o 
   0  20   6       42.92       48.42      2.67 o 
   1  20   6       19.20       20.15      1.52 o 
  -1  21   6        0.29        0.00      0.81 o 
   0  21   6       18.38       16.75      2.50 o 
  -5   1   7       68.43       83.88      6.72 o 
  -4   1   7      153.38      161.91      6.87 o 
  -3   1   7      229.46      231.89      6.01 o 
  -2   1   7       72.34       71.83      3.08 o 
  -1   1   7        5.08        4.84      1.95 o 
   0   1   7       14.91       17.03      2.34 o 
   1   1   7      103.67      114.00      3.01 o 
   2   1   7      542.18      535.95      7.23 o 
   3   1   7       78.63       82.19      2.89 o 
  -5   2   7       40.58       53.11      5.50 o 
  -4   2   7       96.38      114.87      4.92 o 
  -3   2   7       73.94       97.72      3.73 o 
  -2   2   7       56.46       71.08     10.98 o 
  -1   2   7       82.90       83.86      4.84 o 
   0   2   7       63.80       65.82      2.99 o 
   1   2   7       34.28       36.76      2.32 o 
   2   2   7      232.58      237.35      5.10 o 
   3   2   7       89.77       97.26      2.55 o 
  -5   3   7       95.05       83.45      4.60 o 
  -4   3   7      276.45      281.19      7.77 o 
  -3   3   7      510.58      516.14     11.82 o 
  -2   3   7     1445.06     1441.92     21.10 o 
  -1   3   7      895.69      897.43     18.88 o 
   0   3   7     1496.86     1535.76     31.66 o 
   1   3   7     1237.16     1256.55     15.02 o 
   2   3   7     1106.58     1122.69     12.47 o 
   3   3   7      388.02      380.03      5.41 o 
  -4   4   7        7.00        2.81      1.73 o 
  -3   4   7        4.72        5.61      2.11 o 
  -2   4   7       46.73       56.13      7.10 o 
  -1   4   7       11.04        9.18      2.95 o 
   0   4   7        2.37        2.95      1.40 o 
   1   4   7       53.84       58.46      2.75 o 
   2   4   7      171.49      162.13      3.30 o 
   3   4   7       27.86       32.95      1.79 o 
  -4   5   7       89.18      104.60      5.15 o 
  -3   5   7       68.85       72.99      3.43 o 
  -2   5   7      572.27      565.08      9.76 o 
  -1   5   7     1537.28     1547.23     24.52 o 
   0   5   7        3.99        6.68      1.67 o 
   1   5   7      284.60      283.05      5.39 o 
   2   5   7      170.17      174.77      3.79 o 
   3   5   7      207.60      196.45      3.51 o 
  -4   6   7       29.29       24.27      8.86 o 
  -3   6   7        4.09        3.75      1.63 o 
  -2   6   7        0.27        1.08      1.42 o 
  -1   6   7       14.24       24.45      5.86 o 
   0   6   7        0.34        2.03      1.24 o 
   1   6   7      588.65      608.21      8.28 o 
   2   6   7       35.47       40.09      2.06 o 
   3   6   7        3.04        3.52      1.47 o 
  -4   7   7      162.44      154.22      5.27 o 
  -3   7   7       17.99       17.07      4.77 o 
  -2   7   7        1.97        4.03      2.03 o 
  -1   7   7       44.35       47.42      2.27 o 
   0   7   7       30.41       33.17      2.36 o 
   1   7   7       44.30       43.31      2.42 o 
   2   7   7       97.99      105.54      2.80 o 
   3   7   7        2.38        2.42      1.21 o 
  -4   8   7       26.93       27.80     10.00 o 
  -3   8   7        3.55        2.78      1.87 o 
  -2   8   7       11.91        5.71      2.10 o 
  -1   8   7      156.87      151.69      4.04 o 
   0   8   7        4.13        4.64      1.45 o 
   1   8   7       25.19       30.79      2.19 o 
   2   8   7      176.12      182.55      3.31 o 
   3   8   7      253.87      251.68      6.47 o 
  -4   9   7      192.33      183.66     10.34 o 
  -3   9   7      162.57      157.52      5.28 o 
  -2   9   7      403.69      386.90      5.71 o 
  -1   9   7      818.71      777.75     10.97 o 
   0   9   7     1030.54     1040.68     14.70 o 
   1   9   7      677.25      679.85      8.74 o 
   2   9   7      456.01      448.54      6.46 o 
   3   9   7      243.66      228.80      5.96 o 
  -4  10   7        0.19        0.00      1.55 o 
  -3  10   7        0.48       -1.08      1.08 o 
  -2  10   7        4.26        6.61      1.56 o 
  -1  10   7        1.87        3.68      1.49 o 
   0  10   7      137.62      139.17      3.57 o 
   1  10   7       11.51       11.10      1.63 o 
   2  10   7       61.60       64.31      2.30 o 
  -4  11   7      121.14      124.44      5.75 o 
  -3  11   7      311.32      305.58      7.51 o 
  -2  11   7      573.50      573.39     10.37 o 
  -1  11   7      619.18      625.83     12.13 o 
   0  11   7      968.35      961.44     14.56 o 
   1  11   7      493.16      488.10      7.21 o 
   2  11   7      129.96      127.28      4.55 o 
  -4  12   7      112.06      121.82      4.41 o 
  -3  12   7        3.22        3.59      1.41 o 
  -2  12   7       25.38       17.47      2.66 o 
  -1  12   7        6.06        7.95      1.55 o 
   0  12   7        2.22        1.95      1.54 o 
   1  12   7      460.34      461.81      6.56 o 
   2  12   7       94.82       93.83      4.01 o 
  -3  13   7       97.46       94.02      2.82 o 
  -2  13   7        1.70        2.51      1.24 o 
  -1  13   7      116.22      106.19      2.92 o 
   0  13   7      287.48      286.35      5.37 o 
   1  13   7        2.61        2.25      1.43 o 
   2  13   7       14.23       15.88      1.64 o 
  -3  14   7        0.78        0.55      1.43 o 
  -2  14   7       49.71       54.29      2.32 o 
  -1  14   7       15.36        9.48      2.34 o 
   0  14   7      199.76      202.92      4.45 o 
   1  14   7       53.16       58.24      2.39 o 
   2  14   7       23.93       25.19      1.56 o 
  -3  15   7       63.72       56.74      3.17 o 
  -2  15   7       37.94       33.57      2.05 o 
  -1  15   7      272.89      272.72      8.83 o 
   0  15   7      350.14      351.65      5.81 o 
   1  15   7      163.33      158.09      3.45 o 
  -2  16   7        2.49        3.64      1.86 o 
  -1  16   7       23.27       22.41      4.37 o 
   0  16   7        2.61        4.11      1.74 o 
   1  16   7       18.37       16.92      2.26 o 
  -2  17   7      549.23      566.09     18.34 o 
  -1  17   7      758.08      759.27     13.68 o 
   0  17   7      577.69      596.44     10.77 o 
   1  17   7      518.67      542.59     10.84 o 
  -1  18   7       19.98       16.08      3.47 o 
   0  18   7       34.43       31.66      2.90 o 
  -4   0   8       88.09      106.80      9.19 o 
  -3   0   8       34.34       49.53      4.68 o 
  -2   0   8       80.94       88.92      5.44 o 
  -1   0   8        3.26        3.64      3.19 o 
   0   0   8        7.75        7.35      2.82 o 
   1   0   8       39.42       35.20      3.20 o 
   2   0   8        8.41        8.60      2.70 o 
  -4   1   8      107.01      112.03      4.89 o 
  -3   1   8       30.65       38.09      3.82 o 
  -2   1   8       24.54       35.19      3.84 o 
  -1   1   8        0.42        2.57      1.97 o 
   0   1   8       18.56       19.72      2.62 o 
   1   1   8       41.26       44.32      2.43 o 
   2   1   8       15.85       16.96      2.13 o 
  -4   2   8       72.92       69.00      3.78 o 
  -3   2   8      199.42      205.21      6.74 o 
  -2   2   8      333.01      353.98      7.89 o 
  -1   2   8      546.09      572.51      9.54 o 
   0   2   8       43.02       46.80      3.61 o 
   1   2   8      575.25      579.14      8.32 o 
   2   2   8      590.79      594.35      8.08 o 
  -4   3   8        0.01        0.63      1.81 o 
  -3   3   8       38.35       42.49      3.73 o 
  -2   3   8       70.29       85.07      4.74 o 
  -1   3   8        9.05       14.84      5.32 o 
   0   3   8      162.68      154.87      4.98 o 
   1   3   8        0.19       -0.05      1.20 o 
   2   3   8        3.60        3.52      1.61 o 
  -4   4   8       37.95       41.56      3.21 o 
  -3   4   8      262.14      258.60      8.67 o 
  -2   4   8      831.65      838.58     18.15 o 
  -1   4   8      648.66      660.09     13.25 o 
   0   4   8      527.34      542.67      8.88 o 
   1   4   8      539.93      553.74      8.13 o 
   2   4   8      765.76      766.69      9.59 o 
  -4   5   8       77.30       88.78      4.36 o 
  -3   5   8        1.99       -0.45      1.91 o 
  -2   5   8       31.67       33.06      4.26 o 
  -1   5   8       98.26      111.06      5.43 o 
   0   5   8       11.90       10.40      2.70 o 
   1   5   8      148.85      152.15      4.79 o 
   2   5   8       76.66       80.07      3.15 o 
  -4   6   8       10.99       12.90      6.07 o 
  -3   6   8       26.43       33.99      3.60 o 
  -2   6   8      280.37      293.27      7.51 o 
  -1   6   8        2.37        2.51      2.05 o 
   0   6   8      157.43      162.16      4.59 o 
   1   6   8        2.82        5.01      2.47 o 
   2   6   8       34.28       36.41      2.47 o 
  -3   7   8       46.82       48.60      3.22 o 
  -2   7   8        8.65        5.76      2.11 o 
  -1   7   8      148.00      147.50      3.82 o 
   0   7   8       41.62       42.61      2.78 o 
   1   7   8        2.28        2.96      1.49 o 
   2   7   8       30.52       32.55      2.05 o 
  -3   8   8       28.83       30.70      2.91 o 
  -2   8   8       73.97       75.69      3.14 o 
  -1   8   8       68.41       69.36      2.94 o 
   0   8   8      124.89      124.40      3.59 o 
   1   8   8      186.38      189.65      4.22 o 
   2   8   8       14.43       13.32      1.86 o 
  -3   9   8       42.74       46.49      2.57 o 
  -2   9   8       77.36       81.71      3.72 o 
  -1   9   8       11.77       15.88      2.29 o 
   0   9   8        4.51        3.05      2.11 o 
   1   9   8        0.00       -1.01      1.33 o 
   2   9   8      112.06      115.50      3.87 o 
  -3  10   8      305.08      293.10      8.51 o 
  -2  10   8      237.32      227.65      4.92 o 
  -1  10   8      456.35      447.06      8.19 o 
   0  10   8      826.64      859.53     13.24 o 
   1  10   8      794.63      817.74     12.07 o 
  -3  11   8        1.10        2.24      1.44 o 
  -2  11   8       22.20       23.98      2.14 o 
  -1  11   8       63.05       63.55      3.17 o 
   0  11   8      160.72      153.31      4.37 o 
   1  11   8       29.94       29.49      2.30 o 
  -3  12   8      234.03      250.29     10.94 o 
  -2  12   8       10.64       12.47      2.36 o 
  -1  12   8      171.46      186.53      4.55 o 
   0  12   8       35.56       38.95      2.52 o 
   1  12   8      110.38      105.32      3.26 o 
  -2  13   8       13.86       15.48      3.23 o 
  -1  13   8       58.74       61.69      2.82 o 
   0  13   8        0.68        0.41      1.36 o 
   1  13   8        1.78        4.40      1.98 o 
  -2  14   8       31.14       27.66      5.10 o 
  -1  14   8       42.44       43.39      2.55 o 
   0  14   8       23.99       20.86      3.09 o 
  -1  15   8       42.81       47.44      2.99 o 
  -3   1   9       56.53       66.89      4.64 o 
  -2   1   9       98.69      111.62      4.98 o 
  -1   1   9       75.56       78.59      4.46 o 
   0   1   9       64.26       70.55      4.01 o 
   1   1   9       11.21       11.76      2.18 o 
  -3   2   9      190.86      205.20      8.70 o 
  -2   2   9      242.73      264.50      7.23 o 
  -1   2   9        0.85        1.67      2.01 o 
   0   2   9        2.08        1.71      1.79 o 
   1   2   9       10.95        7.78      2.14 o 
  -3   3   9      100.23       88.18      4.71 o 
  -2   3   9      365.99      376.85     10.25 o 
  -1   3   9       92.64       98.99      4.51 o 
   0   3   9      471.21      483.95     10.76 o 
   1   3   9      732.07      729.58      9.98 o 
  -3   4   9       23.89       24.64      3.70 o 
  -2   4   9        7.48        4.27      2.67 o 
  -1   4   9       56.27       60.42      4.39 o 
   0   4   9       17.20       16.40      3.01 o 
   1   4   9        8.00        6.75      2.08 o 
  -2   5   9       48.08       49.66      4.05 o 
  -1   5   9      293.17      304.79      6.62 o 
   0   5   9      241.09      252.87      5.67 o 
   1   5   9      155.43      163.26      4.83 o 
  -2   6   9       49.48       54.52      4.21 o 
  -1   6   9        0.04        1.44      1.79 o 
   0   6   9       19.60       24.66      2.89 o 
  -2   7   9       54.06       54.78      3.30 o 
  -1   7   9       92.73       99.34      3.79 o 
   0   7   9        5.33        6.93      2.05 o 
  -2   8   9       16.72       20.01      2.43 o 
  -1   8   9       48.91       53.30      3.14 o 
   0   8   9        8.00       10.26      2.30 o 
  -1   9   9       86.36       84.03      4.04 o 
   0   9   9      262.20      263.68     14.16 o 
                                                 
